# Supplementary material for: Cells respond to deletion of CAV1 by increasing synthesis of extracellular matrix
Source: PLoS One. 2018 Oct 22;13(10):e0205306. doi: 10.1371/journal.pone.0205306 (PMC6197626; doi:10.1371/journal.pone.0205306)
Supplement: S1 File — Data pooled from 4 biological replicates, all 4 biological replicates used to calculate the q values shown. (XLSX) [file pone.0205306.s002.xlsx]

## Sheet: Sheet1
test_id	database_id	gene	locus	status	KO_C(FPKM)	WT_C(FPKM)	log2(fold_change)	q_value
XLOC_000174	ENSMUSG00000026051	1500015O10Rik	1:43730601-43742802	OK	21.7186	8.65136	-1.32793	0.00692166
XLOC_000635	-	-	1:131573819-131573876	OK	24667.5	73952.7	1.58399	0.00692166
XLOC_000822	ENSMUSG00000026574	Dpt	1:164796731-164824266	OK	11.404	4.34754	-1.39127	0.00692166
XLOC_001027	ENSMUSG00000016494	Cd34	1:194938820-195037908	OK	12.2922	21.7101	0.820626	0.00692166
XLOC_001273	ENSMUSG00000025977	Boll	1:55248657-55363469	OK	1.70492	0.114166	-3.9005	0.00692166
XLOC_001430	ENSMUSG00000036766	Dner	1:84369840-84696221	OK	13.3343	7.76037	-0.78094	0.00692166
XLOC_001526	-	-	1:102628198-102628323	OK	21658.1	77496.5	1.83922	0.00692166
XLOC_001669	ENSMUSG00000041577	Prelp	1:133897198-133921414	OK	11.7256	4.22153	-1.47382	0.00692166
XLOC_001811	ENSMUSG00000026725	Tnn	1:160085025-160153580	OK	2.6036	0.908948	-1.51824	0.00692166
XLOC_002722	ENSMUSG00000089855	Gm15662	10:105187662-105583874	OK	5619.15	11257	1.0024	0.00692166
XLOC_002966	-	-	10:11492118-11492192	OK	46638	209630	2.16827	0.00692166
XLOC_006492	-	-	11:109011642-109012108	OK	940.716	2451.31	1.38172	0.00692166
XLOC_007023	ENSMUSG00000021130	Galnt16	12:80518989-80603896	OK	6.80648	3.3925	-1.00456	0.00692166
XLOC_008360	ENSMUSG00000021403	Serpinb9b	13:33027415-33041884	OK	0.516936	1.73384	1.74591	0.00692166
XLOC_008529	ENSMUSG00000055254	Ntrk2	13:58806595-59133970	OK	3.44762	1.6525	-1.06095	0.00692166
XLOC_008813	ENSMUSG00000042379	Esm1	13:113171607-113225908	OK	2.45909	6.05223	1.29934	0.00692166
XLOC_009741	-	-	14:19278141-19278274	OK	10023.2	31758.8	1.66381	0.00692166
XLOC_009850	ENSMUSG00000021943	Gdf10	14:33923586-33935280	OK	15.67	7.84259	-0.998608	0.00692166
XLOC_010155	ENSMUSG00000076928	Trac	14:54166452-54224207	OK	14.2457	162.52	3.51202	0.00692166
XLOC_010384	ENSMUSG00000021996	Esd	14:74732296-74750858	OK	151.995	269.874	0.828259	0.00692166
XLOC_010469	ENSMUSG00000065508, ENSMUSG00000089726, ENSMUSG00000065403, ENSMUSG00000065416, ENSMUSG00000076256, ENSMUSG00000065442, ENSMUSG00000076062	Mir17,Mir17hg,Mir18,Mir19a,Mir19b-1,Mir20a,Mir92-1	14:115042878-115046729	OK	18.3461	1.9036	-3.26867	0.00692166
XLOC_010697	ENSMUSG00000043702	Pde12	14:26579577-26669883	OK	4.56336	410.271	6.49034	0.00692166
XLOC_010929	ENSMUSG00000092837	Rpph1	14:50807448-50807767	OK	7.04485	45.0836	2.67796	0.00692166
XLOC_012175	ENSMUSG00000075602	Ly6a	15:74994877-74997634	OK	20.8359	48.6358	1.22294	0.00692166
XLOC_012659	-	-	16:17222304-17222515	OK	284.654	871.664	1.61456	0.00692166
XLOC_013204	ENSMUSG00000018830	Myh11	16:14193409-14291408	OK	31.8847	19.4163	-0.715594	0.00692166
XLOC_013982	ENSMUSG00000046711	Hmga1	17:27556619-27566220	OK	67.6334	124.733	0.883036	0.00692166
XLOC_014279	ENSMUSG00000097971, ENSMUSG00000098178	Gm26917,Gm26924	17:39842996-39848827	OK	280.274	4035.04	3.84768	0.00692166
XLOC_014949	ENSMUSG00000092203, ENSMUSG00000092687, ENSMUSG00000093009	1110038B12Rik,Gm25744,Snord52	17:34950086-34952471	OK	306.058	121.381	-1.33427	0.00692166
XLOC_015187	-	-	17:50420102-50420176	OK	995.278	5906.12	2.56904	0.00692166
XLOC_015800	-	-	18:68692062-68692318	OK	5076.13	12020.9	1.24375	0.00692166
XLOC_016129	ENSMUSG00000024598	Fbn2	18:58008516-58221885	OK	85.4299	49.2355	-0.795042	0.00692166
XLOC_016166	ENSMUSG00000060096	Amd-ps3	18:64448518-64450014	OK	0	1.60112	inf	0.00692166
XLOC_016272	-	-	18:85697923-85697980	OK	419344	1114630	1.41036	0.00692166
XLOC_016640	ENSMUSG00000049164	Zfp518a	19:40894702-40917947	OK	2.83283	9.41134	1.73215	0.00692166
XLOC_016859	ENSMUSG00000092274	Neat1	19:5824707-5845509	OK	16.0645	29.3759	0.870758	0.00692166
XLOC_017765	ENSMUSG00000047250	Ptgs1	2:36230425-36252493	OK	9.83936	24.0357	1.28854	0.00692166
XLOC_019374	ENSMUSG00000026918	Brd3	2:27445578-27507662	OK	47.4282	26.4445	-0.842777	0.00692166
XLOC_019639	ENSMUSG00000034903	Cobll1	2:65088043-65239675	OK	3.50521	7.43266	1.08438	0.00692166
XLOC_019983	-	-	2:90395127-90395193	OK	602193	1077190	0.838975	0.00692166
XLOC_020169	ENSMUSG00000074934	Grem1	2:113746163-113758646	OK	7.71075	13.7212	0.831465	0.00692166
XLOC_020360	ENSMUSG00000027316	Gfra4	2:131039581-131043088	OK	2.83367	13.4021	2.24171	0.00692166
XLOC_021050	ENSMUSG00000046743	Fat4	3:38874569-39011985	OK	8.81698	4.82317	-0.870303	0.00692166
XLOC_021134	-	-	3:62159049-62159236	OK	1895.53	4211.47	1.15173	0.00692166
XLOC_021319	ENSMUSG00000001025	S100a6	3:90612854-90615454	OK	482.115	819.459	0.765292	0.00692166
XLOC_022074	ENSMUSG00000033981	Gria2	3:80684935-80802791	OK	0.546703	3.94348	2.85064	0.00692166
XLOC_022625	ENSMUSG00000047676	Rpsa-ps10	3:150072589-150073620	OK	99.3764	0.298834	-8.37741	0.00692166
XLOC_024794	-	-	4:102043973-102044060	OK	2165.8	5750.99	1.40891	0.00692166
XLOC_025222	ENSMUSG00000059713	Rcan3	4:135412306-135433853	OK	5.33695	35.2848	2.72496	0.00692166
XLOC_025981	ENSMUSG00000034981	Parm1	5:91517614-91626894	OK	13.5681	7.82768	-0.793557	0.00692166
XLOC_026027	ENSMUSG00000023078	Cxcl13	5:95956927-95961067	OK	1.77907	0.301663	-2.56011	0.00692166
XLOC_026030	ENSMUSG00000034687	Fras1	5:96373954-96784728	OK	2.88755	1.67379	-0.786727	0.00692166
XLOC_026198	ENSMUSG00000098343	mmu-mir-6240	5:114851947-114852064	OK	608.467	2657.37	2.12675	0.00692166
XLOC_026215	ENSMUSG00000096243	Gm24265	5:115489458-115489599	OK	0	27.2952	inf	0.00692166
XLOC_026616	-	-	5:17776725-17776795	OK	1313.01	6738.48	2.35954	0.00692166
XLOC_027167	ENSMUSG00000099010, ENSMUSG00000098599, ENSMUSG00000099235, ENSMUSG00000098395, ENSMUSG00000097767	MIAT_exon1,MIAT_exon5_1,MIAT_exon5_2,MIAT_exon5_3,Miat	5:112213227-112229395	OK	4.89513	29.2468	2.57886	0.00692166
XLOC_027569	-	-	6:3201386-3201661	OK	397.669	5482.35	3.78516	0.00692166
XLOC_027572	ENSMUSG00000032766	Gng11	6:4003942-4008445	OK	7.23422	15.3161	1.08214	0.00692166
XLOC_027619	ENSMUSG00000007655	Cav1	6:17197750-17385604	OK	0.859106	388.22	8.81982	0.00692166
XLOC_027876	ENSMUSG00000064945	Rny3	6:47781623-47781725	OK	0	174.268	inf	0.00692166
XLOC_028021	-	-	6:65709811-65712322	OK	2.65565	0.82536	-1.68597	0.00692166
XLOC_028901	ENSMUSG00000065701	Rny1	6:47788068-47788180	OK	0	98.6071	inf	0.00692166
XLOC_028918	-	-	6:49236449-49236621	OK	72.617	228.23	1.65211	0.00692166
XLOC_028953	ENSMUSG00000043496	Tril	6:53815470-53820825	OK	12.72	6.56126	-0.955059	0.00692166
XLOC_029701	ENSMUSG00000053395	Cacng8	7:3390475-3415888	OK	1.43722	21.9326	3.93173	0.00692166
XLOC_029999	ENSMUSG00000046223	Plaur	7:24462101-24476003	OK	37.9571	65.7451	0.792514	0.00692166
XLOC_030311	ENSMUSG00000038695	Josd2	7:44467979-44471689	OK	36.2184	104.488	1.52855	0.00692166
XLOC_030525	ENSMUSG00000097789	Gm2115	7:84528974-84583530	OK	4.46049	9.21492	1.04677	0.00692166
XLOC_030567	ENSMUSG00000049791	Fzd4	7:89404365-89413128	OK	12.4541	6.8146	-0.869915	0.00692166
XLOC_031117	-	-	7:144914513-144914644	OK	9418.22	3674.49	-1.35791	0.00692166
XLOC_032921	ENSMUSG00000037664	Cdkn1c	7:143458335-143461050	OK	146.189	91.1386	-0.681699	0.00692166
XLOC_032940	ENSMUSG00000070348	Ccnd1	7:144915099-144939869	OK	52.1481	86.7943	0.734986	0.00692166
XLOC_034372	ENSMUSG00000063696	Gm8730	8:102864778-102865853	OK	0.226192	15.9389	6.13886	0.00692166
XLOC_034435	ENSMUSG00000003849	Nqo1	8:107387489-107403206	OK	7.55903	35.7286	2.24081	0.00692166
XLOC_034446	ENSMUSG00000031722	Hp	8:109575129-109579172	OK	9.57685	1.53544	-2.6409	0.00692166
XLOC_035179	ENSMUSG00000032348	Gsta4	9:78191965-78209348	OK	7.47968	23.3609	1.64305	0.00692166
XLOC_035418	ENSMUSG00000098973	mmu-mir-6236	9:110281286-110281409	OK	5958.88	23434.1	1.9755	0.00692166
XLOC_035541	ENSMUSG00000035202	Lars2	9:123366939-123462664	OK	187.088	593.396	1.66528	0.00692166
XLOC_035557	-	-	9:3258817-3258934	OK	6817.09	23919.9	1.81099	0.00692166
XLOC_035679	ENSMUSG00000094627	Gm10182	9:22320313-22321410	OK	2.80261	0	#NAME?	0.00692166
XLOC_036006	ENSMUSG00000032252	Glce	9:62057247-62122612	OK	16.8022	35.8915	1.09499	0.00692166
XLOC_036136	ENSMUSG00000065037	Rn7sk	9:78175302-78175633	OK	7.32347	52.6512	2.84587	0.00692166
XLOC_036282	ENSMUSG00000043719	Col6a6	9:105687853-105828085	OK	1.28116	0.412558	-1.63478	0.00692166
XLOC_036431	ENSMUSG00000032532	Cck	9:121489824-121495689	OK	1.27672	8.84185	2.79191	0.00692166
XLOC_039106	ENSMUSG00000031285	Dcx	X:143855841-143933311	OK	4.58598	2.36178	-0.957355	0.00692166
XLOC_005260	ENSMUSG00000020427	Igfbp3	11:7206085-7213923	OK	172.406	98.6433	-0.805513	0.0126897
XLOC_011717	ENSMUSG00000041736	Tspo	15:83563572-83574207	OK	37.3052	63.9252	0.777008	0.0126897
XLOC_013084	ENSMUSG00000022947	Cbr3	16:93683214-93690990	OK	1.38122	3.9941	1.53192	0.0126897
XLOC_013339	ENSMUSG00000052316	Lrrc15	16:30269301-30283256	OK	55.6389	36.4411	-0.610529	0.0126897
XLOC_017337	ENSMUSG00000025780	Itih5	2:10153570-10256529	OK	3.19712	1.79815	-0.83026	0.0126897
XLOC_026044	-	-	5:98884130-98884462	OK	1.04445	0	#NAME?	0.0126897
XLOC_027234	ENSMUSG00000041548	Hspb8	5:116408490-116422864	OK	16.7365	26.76	0.677081	0.0126897
XLOC_000336	ENSMUSG00000094655	Gm25360	1:72226239-72226430	OK	0	5.23506	inf	0.0176127
XLOC_000669	ENSMUSG00000041559	Fmod	1:134037162-134048277	OK	46.0352	27.6095	-0.737573	0.0176127
XLOC_000909	ENSMUSG00000026532	Spta1	1:174172775-174248450	OK	0.261816	0.665688	1.34629	0.0176127
XLOC_004320	ENSMUSG00000020908	Myh3	11:67078299-67102291	OK	45.7555	28.5535	-0.680278	0.0176127
XLOC_004588	ENSMUSG00000035352	Ccl12	11:82101844-82103400	OK	3.29158	10.5771	1.68409	0.0176127
XLOC_014013	ENSMUSG00000023067	Cdkn1a	17:29090950-29100802	OK	105.19	162.378	0.626359	0.0176127
XLOC_018984	ENSMUSG00000042821	Snai1	2:167538194-167542814	OK	49.0984	76.1959	0.634039	0.0176127
XLOC_023345	ENSMUSG00000035305	Ror1	4:100095790-100444773	OK	8.18917	4.88233	-0.746148	0.0176127
XLOC_025972	ENSMUSG00000029373	Pf4	5:90772434-90773381	OK	12.1683	28.0998	1.20743	0.0176127
XLOC_027370	ENSMUSG00000047501	Cldn4	5:134945125-134946934	OK	8.00819	15.6076	0.962702	0.0176127
XLOC_028343	ENSMUSG00000000440	Pparg	6:115361220-115490401	OK	1.63966	4.03254	1.2983	0.0176127
XLOC_033146	ENSMUSG00000031548	Sfrp1	8:23411501-23449632	OK	78.6535	50.4506	-0.640639	0.0176127
XLOC_035674	ENSMUSG00000001348	Acp5	9:22126730-22135746	OK	5.05475	2.19004	-1.20669	0.0176127
XLOC_010745	ENSMUSG00000023064	Sncg	14:34370273-34374789	OK	2.152	5.59908	1.37951	0.0220741
XLOC_012517	ENSMUSG00000049382	Krt8	15:101996710-102004342	OK	15.4703	25.4803	0.719882	0.0220741
XLOC_021877	-	-	3:35275796-35276021	OK	0	2.42203	inf	0.0220741
XLOC_022601	ENSMUSG00000056025	Clca1	3:144729676-144760977	OK	3.20095	5.83281	0.865692	0.0220741
XLOC_028690	ENSMUSG00000068794	Col28a1	6:7997197-8192617	OK	2.64089	1.27957	-1.04536	0.0220741
XLOC_031070	ENSMUSG00000025510	Cd151	7:141461089-141471479	OK	31.0264	48.9088	0.656597	0.0220741
XLOC_033201	ENSMUSG00000031530	Dusp4	8:34807296-34821951	OK	12.1793	19.44	0.674591	0.0220741
XLOC_002559	ENSMUSG00000034881	Tbxa2r	10:81328731-81335255	OK	17.4254	9.64181	-0.853815	0.0262263
XLOC_002680	ENSMUSG00000019929	Dcn	10:97479499-97518162	OK	85.1555	51.327	-0.730383	0.0262263
XLOC_006338	ENSMUSG00000035557	Krt17	11:100256216-100261029	OK	9.11593	18.8897	1.05113	0.0262263
XLOC_007500	ENSMUSG00000002997	Prkar2b	12:31958388-32061521	OK	18.5052	32.7602	0.824013	0.0262263
XLOC_016563	ENSMUSG00000024810	Il33	19:29925113-29960718	OK	5.73593	2.51171	-1.19136	0.0262263
XLOC_018876	ENSMUSG00000044349	Snhg11	2:158375637-158386145	OK	0.659335	2.12823	1.69057	0.0262263
XLOC_028551	ENSMUSG00000046733	Gprc5a	6:135065650-135084709	OK	10.3002	17.2728	0.745829	0.0262263
XLOC_029637	ENSMUSG00000030249	Abcc9	6:142587861-142702274	OK	2.63448	1.44155	-0.869901	0.0262263
XLOC_031295	ENSMUSG00000093826	Gm6900	7:10656478-10656820	OK	0.457626	0	#NAME?	0.0262263
XLOC_002401	ENSMUSG00000060044	Tmem26	10:68723745-68782654	OK	5.77645	3.39775	-0.765602	0.0302349
XLOC_004940	ENSMUSG00000018411	Mapt	11:104231389-104332092	OK	5.35119	2.7962	-0.936393	0.0302349
XLOC_007149	ENSMUSG00000021185	9030617O03Rik	12:100779056-100908198	OK	3.20058	6.12546	0.936485	0.0302349
XLOC_012825	ENSMUSG00000022836	Mylk	16:34745209-35002438	OK	33.108	22.4549	-0.560148	0.0302349
XLOC_016238	ENSMUSG00000059336	Slc14a1	18:78100090-78142119	OK	4.07367	7.75647	0.929073	0.0302349
XLOC_025124	ENSMUSG00000028776	Tinagl1	4:130164453-130175122	OK	46.6726	73.2483	0.65022	0.0302349
XLOC_038915	ENSMUSG00000082260	Gm7429	X:114980969-114981317	OK	0.685537	0	#NAME?	0.0302349
XLOC_001028	ENSMUSG00000096929, ENSMUSG00000065412, ENSMUSG00000065548	A330023F24Rik,Mir29b-2,Mir29c	1:194938820-195037908	OK	0.0943607	8.46223	6.48671	0.0340759
XLOC_009129	ENSMUSG00000039109	F13a1	13:36867177-37050244	OK	2.51835	4.63639	0.88052	0.0340759
XLOC_021216	ENSMUSG00000027996	Sfrp2	3:83766320-83789956	OK	135.794	59.0902	-1.20043	0.0340759
XLOC_022418	ENSMUSG00000014599	Csf1	3:107741047-107760508	OK	73.8019	125.747	0.768798	0.0340759
XLOC_008877	ENSMUSG00000052374	Actn2	13:12269425-12340760	OK	28.0383	17.6043	-0.671471	0.0375919
XLOC_016366	ENSMUSG00000024948	Map4k2	19:6341134-6378085	OK	58.5358	14.5521	-2.00809	0.0375919
XLOC_018836	ENSMUSG00000027611	Procr	2:155751116-155755471	OK	2.3756	5.72426	1.2688	0.0375919
XLOC_021964	ENSMUSG00000027800	Tm4sf1	3:57285610-57301919	OK	89.4026	135.65	0.601498	0.0375919
XLOC_035705	ENSMUSG00000033453	Adamts15	9:30899154-30922452	OK	4.34013	2.44289	-0.829148	0.0375919
XLOC_039278	ENSMUSG00000000402	Egfl6	X:166523006-166585720	OK	14.7599	7.92952	-0.896372	0.0375919
XLOC_013886	ENSMUSG00000023906	Cldn6	17:23679364-23682446	OK	3.37267	7.3911	1.1319	0.0408339
XLOC_016101	ENSMUSG00000019647	Sema6a	18:47235597-47368957	OK	9.03084	5.46932	-0.723499	0.0408339
XLOC_015021	-	-	17:36231258-36231425	OK	9.44206	42.2828	2.1629	0.0442584
XLOC_018925	ENSMUSG00000027656	Wisp2	2:163820860-163833146	OK	12.7806	6.92022	-0.885063	0.0442584
XLOC_035222	ENSMUSG00000033491	Prss35	9:86743632-86758272	OK	41.5126	25.8043	-0.685936	0.0442584
XLOC_002466	ENSMUSG00000000730	Dnmt3l	10:78030021-78063622	OK	0.112876	0.66182	2.5517	0.0474348
XLOC_004068	ENSMUSG00000020357	Flt4	11:49609262-49652739	OK	0.437701	0.946178	1.11217	0.0474348
XLOC_017058	-	-	19:24670606-24673782	OK	1.36351	0.594984	-1.1964	0.0474348
XLOC_000651	ENSMUSG00000042115	Klhdc8a	1:132293542-132308521	OK	6.43592	10.2147	0.666432	0.0503654
XLOC_006874	ENSMUSG00000089922, ENSMUSG00000020950	3110039M20Rik,Foxg1	12:49382692-49407346	OK	0.543357	1.37618	1.3407	0.0503654
XLOC_008154	ENSMUSG00000021303	Gng4	13:13784058-13827897	OK	1.77065	0.368779	-2.26346	0.0503654
XLOC_014938	ENSMUSG00000073418	C4b	17:34728379-34743882	OK	0.740785	0.147671	-2.32667	0.0503654
XLOC_025537	ENSMUSG00000012428	Steap4	5:7960471-7982213	OK	1.19899	0.355626	-1.75339	0.0503654
XLOC_034472	ENSMUSG00000012519	Mlkl	8:111311520-111338177	OK	0.594442	1.97696	1.73368	0.0503654
XLOC_027015	ENSMUSG00000029409	U90926	5:92209895-92215408	OK	1.96427	7.14004	1.86194	0.0533224
XLOC_034721	ENSMUSG00000031994	Adamts8	9:30942561-30963838	OK	3.9168	2.04219	-0.939557	0.0533224
XLOC_037763	ENSMUSG00000052854	Nrk	X:138914319-139010562	OK	16.5941	10.5384	-0.655012	0.0533224
XLOC_000576	ENSMUSG00000092572, ENSMUSG00000062345	Serpinb10,Serpinb2	1:107511422-107549271	OK	1.3244	3.60344	1.44404	0.0561481
XLOC_004529	ENSMUSG00000000632	Sez6	11:77930799-77979048	OK	1.36011	0.458655	-1.56824	0.0561481
XLOC_015704	ENSMUSG00000024534	Sncaip	18:52767708-52915935	OK	9.27399	5.40595	-0.778643	0.0561481
XLOC_018760	ENSMUSG00000032802	Srxn1	2:152105515-152111390	OK	15.5439	34.9014	1.16693	0.0561481
XLOC_001631	ENSMUSG00000026437	Cdk18	1:132113549-132139685	OK	3.5449	6.1498	0.794793	0.0587562
XLOC_007831	ENSMUSG00000041669	Prima1	12:103196907-103242150	OK	1.94889	0.317554	-2.61758	0.0587562
XLOC_016790	ENSMUSG00000060803	Gstp1	19:4035410-4037912	OK	30.9289	50.7605	0.714753	0.0587562
XLOC_011130	ENSMUSG00000022048	Dpysl2	14:66802860-66868688	OK	19.2977	12.8568	-0.585894	0.0614871
XLOC_020760	ENSMUSG00000027546	Atp9a	2:168634435-168742409	OK	17.9392	11.7947	-0.604974	0.0614871
XLOC_021069	ENSMUSG00000049100	Pcdh10	3:45378397-45434566	OK	2.53963	1.37052	-0.889898	0.0614871
XLOC_025569	-	-	5:12211240-12211418	OK	10.0778	48.0746	2.2541	0.0614871
XLOC_007335	ENSMUSG00000037679	Inf2	12:112588783-112615598	OK	14.5814	21.7633	0.577765	0.0641164
XLOC_011508	ENSMUSG00000022371	Col14a1	15:55307741-55520803	OK	16.5498	9.5513	-0.793046	0.0641164
XLOC_030314	-	-	7:44479372-44481949	OK	2.57095	1.16114	-1.14676	0.0641164
XLOC_024513	ENSMUSG00000028369	Svep1	4:58042441-58206859	OK	19.2837	13.2433	-0.542118	0.0696645
XLOC_021730	ENSMUSG00000039167	Eltd1	3:151437886-151545086	OK	0.0681095	0.667717	3.29331	0.0722975
XLOC_027238	ENSMUSG00000097163	BC051077	5:117312519-117315539	OK	3.09081	5.72695	0.889783	0.0722975
XLOC_027637	ENSMUSG00000097815	Gm26809	6:18844219-18847360	OK	40.8549	58.7745	0.524682	0.0722975
XLOC_030804	ENSMUSG00000046364	Rpl27a	7:109519146-109522594	OK	182.25	266.48	0.548104	0.0722975
XLOC_038301	ENSMUSG00000079641	Rpl39	X:37082519-37085402	OK	169.388	249.453	0.558439	0.0754645
XLOC_000345	ENSMUSG00000046330	Rpl37a	1:72711259-72713809	OK	314.158	459.188	0.547595	0.0775146
XLOC_001963	ENSMUSG00000050069	Grem2	1:174833707-174921819	OK	28.4786	41.2118	0.533181	0.0775146
XLOC_021485	ENSMUSG00000027859	Ngf	3:102469927-102521013	OK	15.6607	25.1953	0.686009	0.0775146
XLOC_023860	ENSMUSG00000006445	Epha2	4:141301239-141329384	OK	13.246	19.3747	0.548618	0.0775146
XLOC_025970	ENSMUSG00000029371	Cxcl5	5:90759298-90761625	OK	1.34028	3.24194	1.27433	0.0775146
XLOC_033556	ENSMUSG00000031748	Gnao1	8:93750146-93969388	OK	10.4744	5.09546	-1.03959	0.0775146
XLOC_034137	ENSMUSG00000002341	Ncan	8:70093084-70120873	OK	1.15681	0.619734	-0.900424	0.0775146
XLOC_005456	ENSMUSG00000049336	Tenm2	11:36006655-37235964	OK	0.844923	0.307298	-1.45918	0.0802259
XLOC_023864	ENSMUSG00000086061	Gm13075	4:141398828-141416014	OK	0.825731	1.87585	1.1838	0.0802259
XLOC_033639	ENSMUSG00000014786	Slc9a5	8:105348257-105369881	OK	2.28944	4.01726	0.811219	0.0802259
XLOC_024520	ENSMUSG00000028378	Ptgr1	4:58965438-58987119	OK	7.05486	11.4904	0.703736	0.0829421
XLOC_030312	-	-	7:44473707-44476823	OK	1.43144	0.642416	-1.15588	0.0829421
XLOC_007296	ENSMUSG00000065426, ENSMUSG00000093351, ENSMUSG00000065561, ENSMUSG00000065438, ENSMUSG00000065428, ENSMUSG00000065497, ENSMUSG00000065570, ENSMUSG00000070128, ENSMUSG00000097391, ENSMUSG00000099236	Mir134,Mir3072,Mir369,Mir377,Mir382,Mir410,Mir412,Mir485,Mirg,mmu-mir-668	12:109729763-109749460	OK	163.605	96.9014	-0.755624	0.0850113
XLOC_009481	ENSMUSG00000098220	Gm27031	13:95954593-95957171	OK	1.38576	0.641962	-1.11011	0.0850113
XLOC_028296	ENSMUSG00000034648	Lrrn1	6:107529725-107570228	OK	13.2877	8.53397	-0.638798	0.0850113
XLOC_031388	ENSMUSG00000074361	C5ar2	7:16234584-16244154	OK	1.70861	0.22112	-2.94992	0.0850113
XLOC_029390	ENSMUSG00000055003	Lrtm2	6:119236525-119352407	OK	0.612982	0.0868603	-2.81908	0.0874959
XLOC_001650	ENSMUSG00000053024	Cntn2	1:132509424-132542940	OK	0.843835	0.457349	-0.883664	0.0898681
XLOC_008776	-	-	13:107037023-107037172	OK	0	12.4759	inf	0.0898681
XLOC_020917	ENSMUSG00000027499	Pkia	3:7366603-7445366	OK	13.2814	8.74558	-0.602781	0.0966835
XLOC_021763	ENSMUSG00000040016	Ptger3	3:157566891-157644758	OK	1.18032	0.403723	-1.54774	0.0966835
XLOC_008669	ENSMUSG00000005583	Mef2c	13:83504033-83667079	OK	11.9737	7.9658	-0.587975	0.0989249
XLOC_024436	ENSMUSG00000039813	Tbc1d2	4:46604388-46650209	OK	1.13265	2.06384	0.865629	0.0989249
XLOC_012404	ENSMUSG00000022454	Nell2	15:95219450-95528706	OK	8.15378	4.93737	-0.723728	0.100861
XLOC_020940	ENSMUSG00000027555	Car13	3:14641132-14663802	OK	3.15614	5.64346	0.838417	0.100861
XLOC_004343	ENSMUSG00000060938	Rpl26	11:68901575-68906989	OK	464.571	667.372	0.522592	0.103212
XLOC_010274	ENSMUSG00000044461	Shisa2	14:59625280-59631658	OK	7.78626	4.90322	-0.667201	0.103212
XLOC_027946	ENSMUSG00000055408, ENSMUSG00000099173, ENSMUSG00000099229, ENSMUSG00000098538	Gm15053,HOTTIP_2,HOTTIP_3,HOTTIP_4	6:52262591-52267603	OK	1.60077	0.161037	-3.3133	0.103212
XLOC_025979	ENSMUSG00000029377	Ereg	5:91051256-91093649	OK	1.2252	2.54485	1.05456	0.105125
XLOC_011872	ENSMUSG00000023046	Igfbp6	15:102144361-102149511	OK	17.4033	27.1992	0.644202	0.107399
XLOC_026164	ENSMUSG00000070576	Mn1	5:111417140-111457058	OK	9.45408	6.51229	-0.537772	0.107399
XLOC_000198	ENSMUSG00000045954	Sdpr	1:51289125-51303705	OK	21.2154	30.5742	0.527203	0.114372
XLOC_032237	ENSMUSG00000061787	Rps17	7:81342731-81345254	OK	543.666	780.533	0.52174	0.114372
XLOC_017963	ENSMUSG00000027068	Dhrs9	2:69380444-69405392	OK	0.818736	1.59329	0.960543	0.116162
XLOC_021163	ENSMUSG00000027832	Ptx3	3:66053557-66296837	OK	83.4553	57.808	-0.529733	0.116162
XLOC_025815	ENSMUSG00000072941	Sod3	5:52363945-52371405	OK	3.70315	1.97086	-0.909928	0.116162
XLOC_034365	ENSMUSG00000036510	Cdh8	8:99011885-99733438	OK	2.22764	1.0079	-1.14417	0.116162
XLOC_018914	ENSMUSG00000096635	Gm22174	2:163092898-163093023	OK	0	12.4896	inf	0.120499
XLOC_026555	ENSMUSG00000056602	Fry	5:150259929-150497752	OK	1.65791	0.940066	-0.818531	0.120499
XLOC_022191	ENSMUSG00000056071	S100a9	3:90692631-90695721	OK	5.84451	12.9469	1.14745	0.122112
XLOC_025858	ENSMUSG00000037795	N4bp2	5:65760990-65830108	OK	8.95856	5.98879	-0.581002	0.122112
XLOC_030606	ENSMUSG00000030774	Pak1	7:97788570-97912381	OK	9.29726	14.0049	0.591052	0.122112
XLOC_019728	ENSMUSG00000051747	Ttn	2:76703979-76982547	OK	2.0326	1.15348	-0.817341	0.124278
XLOC_000468	ENSMUSG00000089960, ENSMUSG00000090165, ENSMUSG00000090171, ENSMUSG00000089943, ENSMUSG00000054545, ENSMUSG00000090145, ENSMUSG00000090124, ENSMUSG00000089675, ENSMUSG00000090175	Ugt1a1,Ugt1a10,Ugt1a2,Ugt1a5,Ugt1a6a,Ugt1a6b,Ugt1a7c,Ugt1a8,Ugt1a9	1:88055387-88220002	OK	1.83816	4.45097	1.27586	0.12876
XLOC_016376	ENSMUSG00000056612	Ppp1r14b	19:6975047-6977324	OK	91.7844	129.244	0.493779	0.12876
XLOC_019680	ENSMUSG00000023391	Dlx2	2:71543408-71546754	OK	2.31635	4.16159	0.84528	0.12876
XLOC_000658	ENSMUSG00000026443	Lrrn2	1:132880272-132940071	OK	6.47564	4.11614	-0.65373	0.13032
XLOC_007390	-	-	12:3804512-3806000	OK	1.04891	0.401003	-1.38721	0.13032
XLOC_007474	ENSMUSG00000020644	Id2	12:25093800-25096092	OK	59.5207	85.3889	0.520658	0.13032
XLOC_017625	ENSMUSG00000015488	Cacfd1	2:27009925-27021094	OK	36.5496	25.7249	-0.506687	0.13032
XLOC_025414	ENSMUSG00000028961	Pgd	4:149149990-149166771	OK	65.8532	94.0151	0.51364	0.13032
XLOC_035090	ENSMUSG00000036781	Rps27l	9:66946085-66949623	OK	232.236	352.163	0.600648	0.13032
XLOC_003800	ENSMUSG00000041046	Ramp3	11:6650147-6677475	OK	2.88817	5.56913	0.947296	0.13246
XLOC_030315	-	-	7:44482114-44484986	OK	1.67566	0.8216	-1.02823	0.13246
XLOC_012906	ENSMUSG00000022665	Ccdc80	16:45093401-45128402	OK	60.7498	43.0452	-0.497028	0.134269
XLOC_008114	ENSMUSG00000033765	Calm4	13:3837756-3838671	OK	0.843156	2.65489	1.65478	0.138276
XLOC_014870	ENSMUSG00000038146	Notch3	17:32113428-32166880	OK	16.7115	11.6618	-0.519052	0.138276
XLOC_016069	-	-	18:39716934-39735031	OK	0.87112	2.63643	1.59764	0.142034
XLOC_026179	ENSMUSG00000063430	Wscd2	5:113490332-113589725	OK	4.42758	2.67642	-0.726216	0.142034
XLOC_012398	ENSMUSG00000036158	Prickle1	15:93499113-93595891	OK	16.4541	11.4643	-0.521293	0.143718
XLOC_018759	ENSMUSG00000060257	Scrt2	2:152081528-152095802	OK	0.769063	0.327111	-1.23332	0.143718
XLOC_022088	ENSMUSG00000097250	Gm26771	3:83766320-83789956	OK	44.2886	15.2086	-1.54205	0.143718
XLOC_023572	ENSMUSG00000028626	Col9a2	4:121039384-121055322	OK	9.10205	5.46982	-0.7347	0.143718
XLOC_035653	-	-	9:21360500-21360587	OK	0	80.1009	inf	0.143718
XLOC_000370	ENSMUSG00000090071	Cdk5r2	1:74850894-74879953	OK	0.940332	0.431854	-1.12263	0.145298
XLOC_013601	ENSMUSG00000022935	Grik1	16:87895914-88290210	OK	4.23043	2.44917	-0.788511	0.145298
XLOC_016001	ENSMUSG00000042834	Nrep	18:33436939-33472448	OK	78.2924	54.7508	-0.515992	0.14887
XLOC_021317	ENSMUSG00000001021, ENSMUSG00000001020	S100a3,S100a4	3:90600214-90606046	OK	253.813	385.803	0.604102	0.14887
XLOC_024511	ENSMUSG00000028367	Txn1	4:57943372-57956411	OK	284.366	397.393	0.482817	0.14887
XLOC_017766	-	-	2:36254863-36258576	OK	0.395747	0.871884	1.13956	0.153825
XLOC_000217	ENSMUSG00000038349	Plcl1	1:55406002-55752714	OK	6.13348	3.93388	-0.640753	0.155848
XLOC_009281	ENSMUSG00000052957	Gas1	13:60174404-60177365	OK	100.096	70.4344	-0.507028	0.157272
XLOC_037787	ENSMUSG00000031274	Col4a5	X:141475384-141689234	OK	8.67533	12.9344	0.576225	0.157272
XLOC_001587	-	-	1:122357145-122357246	OK	46623.4	69670	0.579484	0.159344
XLOC_004585	ENSMUSG00000035385	Ccl2	11:82028223-82038562	OK	86.8399	124.212	0.516375	0.161065
XLOC_012176	ENSMUSG00000079018	Ly6c1	15:75045016-75048837	OK	1.65731	3.80512	1.1991	0.164538
XLOC_036384	-	-	9:114502509-114502591	OK	0	129.453	inf	0.164538
XLOC_021481	ENSMUSG00000042035	Igsf3	3:101377124-101463060	OK	11.671	8.09104	-0.528526	0.16655
XLOC_001195	ENSMUSG00000048814	Lonrf2	1:38793668-38836090	OK	1.70719	0.960094	-0.830375	0.170187
XLOC_026042	ENSMUSG00000029335	Bmp3	5:98854438-98883796	OK	2.16417	1.05042	-1.04286	0.170187
XLOC_002587	ENSMUSG00000020250	Txnrd1	10:82859205-82897724	OK	57.1433	80.6019	0.496231	0.174557
XLOC_007197	ENSMUSG00000094910	D430019H16Rik	12:105453855-105493095	OK	3.66414	2.39264	-0.614874	0.175686
XLOC_021102	ENSMUSG00000027796	Smad9	3:54755581-54801257	OK	1.34035	2.22328	0.730081	0.175686
XLOC_002744	ENSMUSG00000020205	Phlda1	10:111506285-111508645	OK	16.0046	23.3443	0.54459	0.17851
XLOC_012948	ENSMUSG00000035258	Abi3bp	16:56477845-56690128	OK	5.15043	3.07845	-0.742489	0.17851
XLOC_011338	ENSMUSG00000064373	Sepp1	15:3268546-3280512	OK	22.0359	14.308	-0.623033	0.180565
XLOC_019777	ENSMUSG00000023224	Serping1	2:84765360-84775444	OK	15.4631	9.5284	-0.698524	0.180565
XLOC_004882	ENSMUSG00000019326	Aoc3	11:101330604-101341938	OK	3.14368	1.88537	-0.737604	0.18294
XLOC_011993	ENSMUSG00000058600	Rpl30	15:34440292-34443645	OK	342.002	481.894	0.494711	0.18294
XLOC_016199	ENSMUSG00000024512	Dynap	18:70240428-70244584	OK	1.00825	2.38132	1.23991	0.18294
XLOC_022103	ENSMUSG00000028081	Rps3a1	3:86137939-86142702	OK	295.087	404.517	0.455059	0.18294
XLOC_022845	ENSMUSG00000044288	Cnr1	4:33924592-33948831	OK	1.60075	0.891758	-0.844021	0.18294
XLOC_030777	ENSMUSG00000051041	Olfml1	7:107567445-107591094	OK	5.12571	2.66744	-0.942294	0.18294
XLOC_028566	ENSMUSG00000060032	H2afj	6:136808247-136810074	OK	11.4435	18.7931	0.715673	0.1857
XLOC_010611	ENSMUSG00000054423	Cadps	14:12372562-12823079	OK	1.12975	0.618475	-0.869221	0.187237
XLOC_023680	ENSMUSG00000001334	Fndc5	4:129136998-129144593	OK	5.65112	3.43327	-0.718954	0.187237
XLOC_016544	ENSMUSG00000048138	Dmrt2	19:25672419-25679010	OK	2.51821	1.34856	-0.90098	0.188852
XLOC_027509	ENSMUSG00000038690	Atp5j2	5:145183697-145192062	OK	72.6355	108.718	0.581846	0.188852
XLOC_001577	ENSMUSG00000050777	Tmem37	1:120067376-120074074	OK	4.15783	7.19487	0.791137	0.190183
XLOC_006710	ENSMUSG00000037735	2810032G03Rik	12:5375869-5416630	OK	1.62861	0.781865	-1.05865	0.190183
XLOC_030269	ENSMUSG00000004610	Etfb	7:43443753-43457800	OK	68.7915	97.4121	0.501872	0.190183
XLOC_025083	ENSMUSG00000042367	Gjb3	4:127325234-127330844	OK	3.61847	6.40338	0.823453	0.191772
XLOC_000590	ENSMUSG00000026380	Tfcp2l1	1:118627944-118685167	OK	0.0790277	1.03111	3.7057	0.193075
XLOC_004031	ENSMUSG00000020399	Havcr2	11:46454934-46481255	OK	0.441842	0.930429	1.07436	0.193075
XLOC_006429	ENSMUSG00000034255	Arhgap27	11:103331496-103412687	OK	1.14147	3.66337	1.68228	0.193075
XLOC_026838	ENSMUSG00000039252	Lgi2	5:52533519-52566303	OK	4.6074	2.65657	-0.794388	0.195551
XLOC_022216	ENSMUSG00000049593	Lce1h	3:92763214-92765065	OK	0.587523	1.88891	1.68484	0.196997
XLOC_000740	ENSMUSG00000032487	Ptgs2	1:150074872-150108251	OK	32.0608	45.195	0.495356	0.198432
XLOC_035673	ENSMUSG00000013822	Elof1	9:22112825-22117148	OK	49.941	72.0655	0.529085	0.198432
XLOC_030012	ENSMUSG00000040952	Rps19	7:24884370-24889813	OK	487.809	736.618	0.594599	0.201728
XLOC_003327	ENSMUSG00000052151	Ppap2c	10:79526429-79533787	OK	8.76667	13.8378	0.658512	0.203128
XLOC_001959	ENSMUSG00000026535	Ifi202b	1:173962568-173982844	OK	0.982847	2.22781	1.18059	0.204331
XLOC_021360	ENSMUSG00000041959	S100a10	3:93555079-93564643	OK	300.663	414.962	0.464833	0.204331
XLOC_031546	ENSMUSG00000040907	Atp1a3	7:24978166-25005957	OK	4.44454	2.86667	-0.632662	0.204331
XLOC_003093	ENSMUSG00000069662	Marcks	10:37133374-37138920	OK	140.383	101.892	-0.462326	0.205242
XLOC_021995	ENSMUSG00000043441	Gpr149	3:62529076-62605885	OK	1.35534	2.52837	0.899553	0.207495
XLOC_034963	ENSMUSG00000032291	Crabp1	9:54764619-54773229	OK	219.752	302.332	0.460256	0.207495
XLOC_036259	ENSMUSG00000032537	Ephb1	9:101922127-102354694	OK	0.612979	0.286083	-1.0994	0.207495
XLOC_004536	ENSMUSG00000019437	Tlcd1	11:78176710-78183584	OK	268.396	54.3559	-2.30386	0.208836
XLOC_013007	ENSMUSG00000022860	Chodl	16:78930947-78951735	OK	6.26613	3.52818	-0.828652	0.208836
XLOC_020084	ENSMUSG00000027171	Prrg4	2:104827078-104849876	OK	2.14755	3.50607	0.707161	0.208836
XLOC_010666	ENSMUSG00000063142	Kcnma1	14:23289430-23803304	OK	1.24047	0.66331	-0.903126	0.209701
XLOC_018452	ENSMUSG00000027315	Spint1	2:119237361-119249527	OK	1.21956	2.4362	0.998265	0.209701
XLOC_022197	ENSMUSG00000056270	Prr9	3:92122203-92123947	OK	0.730655	1.81207	1.31037	0.211301
XLOC_001880	ENSMUSG00000052534	Pbx1	1:168153526-168432357	OK	94.0559	39.9908	-1.23385	0.212704
XLOC_010653	ENSMUSG00000039376	Synpo2l	14:20658945-20668354	OK	9.53037	6.31432	-0.593906	0.214191
XLOC_027916	ENSMUSG00000029816	Gpnmb	6:49036517-49058182	OK	8.79858	12.8405	0.545356	0.215481
XLOC_030427	ENSMUSG00000030519	Apba2	7:64501705-64753870	OK	1.87944	0.954577	-0.977366	0.215481
XLOC_035059	ENSMUSG00000036466	Megf11	9:64385625-64709205	OK	1.56154	0.657201	-1.24857	0.215481
XLOC_002355	ENSMUSG00000058297	Spock2	10:60106218-60135198	OK	2.7243	1.70066	-0.679788	0.218314
XLOC_018777	ENSMUSG00000019188, ENSMUSG00000042745	H13,Id1	2:152669460-152737412	OK	79.6783	121.188	0.604985	0.218314
XLOC_009512	ENSMUSG00000052727	Map1b	13:99421463-99516602	OK	24.8571	18.1663	-0.452392	0.219669
XLOC_032633	ENSMUSG00000055723	Rras2	7:114046784-114117781	OK	34.795	48.4521	0.477679	0.219669
XLOC_000060	ENSMUSG00000025927	Tfap2b	1:19208913-19238734	OK	1.14308	0.643934	-0.827943	0.220729
XLOC_021613	ENSMUSG00000027978	Prss12	3:123446912-123506602	OK	6.9984	4.53349	-0.626404	0.222351
XLOC_015745	ENSMUSG00000024610	Cd74	18:60803847-60812648	OK	0.689917	1.80376	1.38651	0.224709
XLOC_013128	ENSMUSG00000022521	Crebbp	16:4081324-4213404	OK	10.4233	7.50363	-0.474154	0.226836
XLOC_026380	ENSMUSG00000070473	Cldn3	5:134986213-135001350	OK	0.90531	2.09532	1.21068	0.234076
XLOC_001412	ENSMUSG00000073643	Wdfy1	1:79702137-79781445	OK	8.84466	14.6293	0.725981	0.235423
XLOC_014537	ENSMUSG00000045394	Epcam	17:87635978-87651106	OK	2.77976	5.06833	0.866551	0.235423
XLOC_019284	-	-	2:22744818-22745009	OK	16110	25675.5	0.672434	0.235423
XLOC_006969	ENSMUSG00000044548	Dact1	12:71309883-71321660	OK	8.79576	5.33738	-0.720677	0.239814
XLOC_024129	ENSMUSG00000045573	Penk	4:4133502-4188703	OK	11.9113	7.3936	-0.687984	0.239814
XLOC_025508	ENSMUSG00000078485	Plekhn1	4:156221455-156228626	OK	0.964667	1.78157	0.88505	0.240833
XLOC_026577	ENSMUSG00000015652	Steap1	5:5736316-5749326	OK	11.1985	17.2983	0.627325	0.240833
XLOC_009288	ENSMUSG00000044258	Ctla2a	13:60934154-60936625	OK	4.19915	7.08197	0.754054	0.242142
XLOC_014820	ENSMUSG00000052146	Rps10	17:27630328-27636862	OK	373.878	521.524	0.480165	0.242846
XLOC_019369	ENSMUSG00000009214	Tmem8c	2:27061635-27072179	OK	16.1863	10.4791	-0.627257	0.242846
XLOC_033540	ENSMUSG00000031661	Nkd1	8:88521343-88594887	OK	7.64194	5.22152	-0.54947	0.242846
XLOC_006581	ENSMUSG00000020810	Cygb	11:116645594-116668389	OK	3.13077	1.80947	-0.790947	0.247102
XLOC_011428	ENSMUSG00000022231	Sema5a	15:32244812-32696341	OK	10.376	6.82918	-0.603465	0.247102
XLOC_014921	ENSMUSG00000036594	H2-Aa	17:34282743-34287827	OK	0.17382	0.54941	1.66029	0.247102
XLOC_016098	ENSMUSG00000033022	Cdo1	18:46711093-46728342	OK	33.8328	23.004	-0.556539	0.247872
XLOC_036019	-	-	9:63935885-63937177	OK	0.296735	0.753627	1.34468	0.247872
XLOC_038004	ENSMUSG00000031380	Figf	X:164373377-164402650	OK	15.8779	10.0332	-0.662235	0.247872
XLOC_017695	ENSMUSG00000076441	Ass1	2:31470206-31520775	OK	25.4171	35.1696	0.468526	0.250291
XLOC_007675	-	-	12:78088539-78090029	OK	2.21471	4.49286	1.02051	0.251238
XLOC_030309	ENSMUSG00000047085	Lrrc4b	7:44429017-44463351	OK	2.59414	1.51159	-0.779191	0.251238
XLOC_000089	ENSMUSG00000026147	Col9a1	1:24177609-24252684	OK	3.39912	2.03831	-0.737789	0.252278
XLOC_027405	ENSMUSG00000037411	Serpine1	5:137061503-137072272	OK	345.718	519.998	0.588907	0.252278
XLOC_033365	ENSMUSG00000007888	Crlf1	8:70493157-70506752	OK	45.1793	102.727	1.18508	0.252278
XLOC_029124	ENSMUSG00000037621	Atoh8	6:72206176-72235577	OK	9.55561	13.9947	0.550457	0.252909
XLOC_039449	ENSMUSG00000096768	Erdr1	Y:90784200-90816464	OK	27.0463	41.0274	0.601155	0.255757
XLOC_011656	ENSMUSG00000042622	Maff	15:79347540-79359079	OK	12.4616	18.1409	0.541758	0.258177
XLOC_016350	ENSMUSG00000038274	Fau	19:6057887-6059524	OK	246.792	335.824	0.444414	0.258177
XLOC_034051	ENSMUSG00000038143	Stox2	8:47180047-47446362	OK	7.53856	5.46202	-0.464853	0.258177
XLOC_000150	ENSMUSG00000073702	Rpl31	1:39367850-39478747	OK	230.276	312.372	0.439899	0.263654
XLOC_008414	ENSMUSG00000087370	Tmem170b	13:41606215-41641347	OK	2.64894	1.72604	-0.617945	0.264623
XLOC_017081	ENSMUSG00000064202, ENSMUSG00000095556	4430402I18Rik,AC163993.1	19:28835048-28967800	OK	0.106107	0.49484	2.22144	0.264623
XLOC_022713	-	-	4:11254629-11254755	OK	18.9794	0	#NAME?	0.264623
XLOC_035917	ENSMUSG00000060594	Layn	9:51055785-51077094	OK	3.81305	6.30504	0.725559	0.264623
XLOC_018325	ENSMUSG00000032679	Cd59a	2:104095800-104115354	OK	3.54403	7.34443	1.05126	0.265792
XLOC_006812	ENSMUSG00000061911	Myt1l	12:29528383-29923209	OK	0.803468	0.436129	-0.881487	0.266954
XLOC_011821	ENSMUSG00000043091	Tuba1c	15:99029890-99038105	OK	20.0981	28.2759	0.492516	0.269673
XLOC_035406	ENSMUSG00000025648	Pfkfb4	9:108991901-109032224	OK	2.91876	4.73199	0.697092	0.269673
XLOC_002148	ENSMUSG00000039910	Cited2	10:17723227-17725673	OK	50.3502	68.1005	0.435669	0.274422
XLOC_024146	ENSMUSG00000041261	Car8	4:8143361-8239041	OK	0.595167	1.8687	1.65067	0.274422
XLOC_019432	ENSMUSG00000026841	Fibcd1	2:31813289-31846005	OK	0.307397	0.646223	1.07193	0.275125
XLOC_019613	ENSMUSG00000054580	Pla2r1	2:60417542-60553923	OK	0.434453	1.41141	1.69987	0.27603
XLOC_013963	ENSMUSG00000034413	Neurl1b	17:26414828-26446349	OK	1.13724	0.617734	-0.880476	0.276825
XLOC_028168	ENSMUSG00000068303	Spr-ps1	6:85155004-85156234	OK	3.09071	0.150887	-4.3564	0.276825
XLOC_030470	ENSMUSG00000030607	Acan	7:79018052-79115101	OK	2.44615	1.61842	-0.595922	0.277926
XLOC_001472	ENSMUSG00000049866	Arl4c	1:88673124-88702221	OK	15.4597	21.1833	0.45442	0.278709
XLOC_021604	ENSMUSG00000028121	Bcar3	3:122419779-122530184	OK	2.84258	4.46604	0.651795	0.278709
XLOC_034151	ENSMUSG00000038508	Gdf15	8:70629392-70632456	OK	8.29706	12.9657	0.644025	0.278709
XLOC_000346	ENSMUSG00000039323	Igfbp2	1:72824502-72852474	OK	159.368	113.463	-0.490142	0.279694
XLOC_009961	ENSMUSG00000050335	Lgals3	14:47367750-47386160	OK	28.5275	46.2453	0.696953	0.279694
XLOC_022274	ENSMUSG00000028108	Ecm1	3:95734146-95739604	OK	25.303	40.4879	0.678186	0.279694
XLOC_037690	ENSMUSG00000031253	Srpx2	X:133908425-133932446	OK	18.6328	13.2589	-0.490882	0.279694
XLOC_002681	ENSMUSG00000036446	Lum	10:97565500-97572703	OK	32.612	21.3426	-0.611669	0.280778
XLOC_014004	ENSMUSG00000004864	Mapk13	17:28769306-28778754	OK	0.8205	1.69157	1.04379	0.281886
XLOC_039104	ENSMUSG00000031283	Chrdl1	X:143285673-143394262	OK	1.13385	0.54446	-1.05833	0.281886
XLOC_003533	ENSMUSG00000035864	Syt1	10:108497649-109010982	OK	1.48863	0.892326	-0.738344	0.28264
XLOC_007090	ENSMUSG00000021256	Vash1	12:86678699-86693762	OK	2.50562	1.59116	-0.655088	0.28465
XLOC_020279	ENSMUSG00000027204	Fbn1	2:125300593-125507993	OK	131.128	93.4457	-0.488773	0.28465
XLOC_012453	ENSMUSG00000023004	Tuba1b	15:98931424-98934565	OK	76.5544	109.596	0.517637	0.286011
XLOC_026822	ENSMUSG00000039706	Ldb2	5:44472132-44799872	OK	12.9272	8.82054	-0.551472	0.288303
XLOC_017034	ENSMUSG00000024713	Pcsk5	19:17432831-17837632	OK	5.33565	3.63865	-0.552259	0.289441
XLOC_030819	ENSMUSG00000005686	Ampd3	7:110766676-110844457	OK	1.05736	3.05739	1.53183	0.289441
XLOC_023852	ENSMUSG00000060572	Mfap2	4:141010417-141015984	OK	227.668	165.791	-0.457568	0.290365
XLOC_026667	ENSMUSG00000038295	Atg9b	5:24364809-24392143	OK	0.242944	0.617619	1.34609	0.291598
XLOC_002036	ENSMUSG00000039239	Tgfb2	1:186622785-186705992	OK	23.8325	17.094	-0.479443	0.292722
XLOC_009535	ENSMUSG00000041417	Pik3r1	13:101680749-101768217	OK	12.2375	8.90252	-0.459019	0.292722
XLOC_021946	ENSMUSG00000037016	Frem2	3:53513938-53657355	OK	0.857951	0.527261	-0.702378	0.292722
XLOC_029758	ENSMUSG00000098657	MIMT1_1	7:6730597-6766839	OK	7.18802	4.35449	-0.723091	0.292722
XLOC_024636	ENSMUSG00000008575	Nfib	4:82290166-82705750	OK	23.7543	17.8209	-0.41462	0.295271
XLOC_026998	ENSMUSG00000043635	Adamts3	5:89673840-89883334	OK	1.56966	0.979877	-0.679781	0.296699
XLOC_032885	ENSMUSG00000025507	Lrdd	7:141438109-141444037	OK	4.93395	7.52449	0.60885	0.300108
XLOC_034575	ENSMUSG00000047562	Mmp10	9:7502351-7510238	OK	0.391306	0.899948	1.20154	0.300108
XLOC_000503	ENSMUSG00000007805	Twist2	1:91801460-91848028	OK	36.6185	50.5486	0.465098	0.301965
XLOC_010017	ENSMUSG00000057132	Rpgrip1	14:52110703-52197239	OK	0.305872	0.868706	1.50594	0.301965
XLOC_031824	ENSMUSG00000003873	Bax	7:45461509-45466898	OK	115.98	156.512	0.432394	0.301965
XLOC_037456	ENSMUSG00000019359	Gdpd2	X:100729872-100740929	OK	0.555887	0.154084	-1.85108	0.301965
XLOC_020883	ENSMUSG00000016349	Eef1a2	2:181147652-181157014	OK	2.07806	1.14526	-0.85957	0.304016
XLOC_001806	ENSMUSG00000047661, ENSMUSG00000073530	1600012P17Rik,Pappa2	1:158711726-158980490	OK	12.0178	6.87741	-0.805238	0.305089
XLOC_007679	-	-	12:78118809-78119367	OK	0.178384	0.803062	2.17052	0.305089
XLOC_026083	ENSMUSG00000029304	Spp1	5:104435117-104441353	OK	141.392	204.237	0.530543	0.305089
XLOC_021433	-	-	3:96405459-96405829	OK	1.48168	0.323479	-2.19549	0.305942
XLOC_025973	ENSMUSG00000029379	Cxcl3	5:90786102-90788086	OK	0.141728	0.700605	2.30547	0.307526
XLOC_036010	ENSMUSG00000032244	Fem1b	9:62791831-62811648	OK	21.0078	15.8438	-0.407007	0.309737
XLOC_002809	ENSMUSG00000020105	Lrig3	10:125966218-126015359	OK	28.1559	20.8953	-0.430261	0.310997
XLOC_035603	ENSMUSG00000074505	Fat3	9:15910204-16378231	OK	0.686839	0.43347	-0.664041	0.313725
XLOC_007077	ENSMUSG00000021250	Fos	12:85473889-85477273	OK	26.8291	17.3541	-0.628527	0.315134
XLOC_001820	ENSMUSG00000026701	Prdx6	1:161240111-161251219	OK	119.043	168.713	0.503085	0.319884
XLOC_009460	ENSMUSG00000021702	Thbs4	13:92751589-92794818	OK	36.846	22.1014	-0.737374	0.32056
XLOC_027051	ENSMUSG00000029334	Prkg2	5:98929032-99037351	OK	9.16295	14.6211	0.674167	0.32056
XLOC_030836	ENSMUSG00000048782	Insc	7:114743693-114850380	OK	5.52902	3.32305	-0.734515	0.322335
XLOC_032489	ENSMUSG00000060441	Trim5	7:104244456-104353362	OK	0.0863722	1.93139	4.48293	0.323984
XLOC_033278	ENSMUSG00000031517	Gpm6a	8:54954727-55060877	OK	3.44242	2.09824	-0.714244	0.323984
XLOC_037700	ENSMUSG00000079435	Rpl36a	X:134585653-134601125	OK	609.859	818.879	0.425174	0.324966
XLOC_008602	ENSMUSG00000097906	Gm9625	13:67796593-67830985	OK	1.66094	4.68504	1.49606	0.328416
XLOC_009121	ENSMUSG00000021411	Pxdc1	13:34627837-34652681	OK	26.4347	36.4147	0.462087	0.328416
XLOC_028020	ENSMUSG00000049001	Ndnf	6:65671589-65706930	OK	11.5344	5.25477	-1.13424	0.328416
XLOC_038002	ENSMUSG00000031379	Pir	X:164269370-164373011	OK	2.89594	5.67838	0.97145	0.328416
XLOC_029215	ENSMUSG00000049409	Prokr1	6:87578592-87590701	OK	0.982704	0.538202	-0.86861	0.329268
XLOC_001394	ENSMUSG00000026204	Ptprn	1:75247029-75264208	OK	25.3342	34.6221	0.450608	0.330008
XLOC_025630	ENSMUSG00000038276	Asic3	5:24413450-24417834	OK	0.601191	1.23552	1.03923	0.330853
XLOC_038408	ENSMUSG00000055653	Gpc3	X:52272425-52619047	OK	272.633	201.524	-0.436008	0.331694
XLOC_020201	ENSMUSG00000045838	A430105I19Rik	2:118754156-118762739	OK	3.81495	5.8773	0.623489	0.332312
XLOC_028275	ENSMUSG00000072875	Gpr27	6:99692678-99695051	OK	5.01593	3.1074	-0.69081	0.332312
XLOC_000937	ENSMUSG00000026494	Kif26b	1:178528905-178939277	OK	12.4454	8.75113	-0.508077	0.333473
XLOC_009023	ENSMUSG00000051627	Hist1h1e	13:23621754-23622502	OK	0.455992	1.45781	1.67672	0.333473
XLOC_014181	ENSMUSG00000039220	Ppp1r10	17:35916433-35932365	OK	90.568	151.201	0.739395	0.336277
XLOC_005829	ENSMUSG00000018566	Slc2a4	11:69942438-69948188	OK	7.39078	4.60456	-0.682663	0.338348
XLOC_035980	ENSMUSG00000037206	Islr	9:58156264-58159221	OK	26.6961	18.2232	-0.550852	0.339599
XLOC_030384	ENSMUSG00000039745	Htatip2	7:49759105-49774163	OK	4.69038	7.48577	0.674445	0.340626
XLOC_032191	ENSMUSG00000025789	St8sia2	7:73939118-74013682	OK	5.62725	3.93695	-0.515351	0.340626
XLOC_025886	ENSMUSG00000067219	Nipal1	5:72647795-72671078	OK	1.12615	1.91903	0.768973	0.341761
XLOC_031064	ENSMUSG00000025504	Eps8l2	7:141338879-141365110	OK	1.01877	3.05668	1.58513	0.341761
XLOC_010330	ENSMUSG00000022032	Scara5	14:65666402-65764827	OK	2.22955	1.22212	-0.867369	0.343357
XLOC_022977	ENSMUSG00000035615	Frmpd1	4:45184874-45285936	OK	1.72868	0.988445	-0.806442	0.34426
XLOC_025085	ENSMUSG00000042357	Gjb5	4:127354808-127358181	OK	0.321247	0.775271	1.27102	0.34426
XLOC_002470	ENSMUSG00000005054	Cstb	10:78425669-78427619	OK	96.7239	131.469	0.442778	0.34505
XLOC_002880	ENSMUSG00000025351	Cd63	10:128908918-128912816	OK	242.194	320.524	0.40427	0.34505
XLOC_009025	ENSMUSG00000060678	Hist1h4c	13:23698059-23698454	OK	0.240498	1.05965	2.13949	0.34505
XLOC_027174	ENSMUSG00000058153	Sez6l	5:112419150-112577198	OK	0.546687	0.293359	-0.898049	0.345725
XLOC_016280	-	-	19:3083386-3084374	OK	0.45465	1.1778	1.37326	0.346839
XLOC_039455	ENSMUSG00000069045	Ddx3y	Y:1260714-1286613	OK	8.15421	11.4421	0.48873	0.346839
XLOC_000394	ENSMUSG00000047330	Kcne4	1:78816948-78820024	OK	7.98888	5.31994	-0.586582	0.350833
XLOC_026833	ENSMUSG00000029167	Ppargc1a	5:51454248-51567725	OK	0.74609	0.284526	-1.39079	0.351937
XLOC_004586	ENSMUSG00000035373	Ccl7	11:82045711-82047525	OK	31.1526	44.5691	0.516689	0.352926
XLOC_007739	-	-	12:84777392-84777638	OK	0.700497	3.06239	2.12821	0.355536
XLOC_009757	ENSMUSG00000021822	Plau	14:20836661-20843388	OK	34.968	46.9495	0.425074	0.355536
XLOC_016534	ENSMUSG00000024897	Apba1	19:23758875-23949597	OK	1.46066	0.934911	-0.643717	0.355536
XLOC_018290	ENSMUSG00000050587	Lrrc4c	2:96318168-97631666	OK	0.552107	1.10146	0.996398	0.356738
XLOC_033666	ENSMUSG00000000303	Cdh1	8:106603350-106670246	OK	2.49002	3.87802	0.639164	0.35823
XLOC_003555	ENSMUSG00000020140	Lgr5	10:115450310-115587780	OK	3.4014	1.99802	-0.767559	0.358972
XLOC_018764	ENSMUSG00000081434	Gm14165	2:152345668-152376638	OK	0.303616	2.2693	2.90193	0.359935
XLOC_009205	-	-	13:51428274-51428509	OK	3.34189	0.783237	-2.09314	0.360895
XLOC_025966	ENSMUSG00000029368	Alb	5:90460888-90476603	OK	14.4411	9.66249	-0.579718	0.360895
XLOC_028588	ENSMUSG00000092500	Gm20400	6:142085760-142208521	OK	3.49395	6.62806	0.923728	0.361514
XLOC_008274	ENSMUSG00000061482	Hist1h4d	13:23581597-23581990	OK	0.673843	2.66732	1.98491	0.362018
XLOC_031163	ENSMUSG00000004371	Il11	7:4772379-4782857	OK	0.681703	1.53103	1.16728	0.362018
XLOC_008766	-	-	13:104287114-104287294	OK	53.4851	22.5759	-1.24435	0.362518
XLOC_022203	ENSMUSG00000050359	Sprr1a	3:92483951-92485895	OK	8.91908	15.0664	0.756365	0.362518
XLOC_009128	ENSMUSG00000039114	Nrn1	13:36725624-36734477	OK	1.2524	2.55461	1.0284	0.363241
XLOC_011691	ENSMUSG00000042109	Csdc2	15:81936758-81950942	OK	9.20938	6.4919	-0.504464	0.363847
XLOC_025709	ENSMUSG00000029134	Plb1	5:32232707-32366520	OK	0.483264	0.118446	-2.02858	0.363847
XLOC_035898	ENSMUSG00000040219	Ttc12	9:49436962-49486225	OK	1.27039	2.141	0.753016	0.363847
XLOC_015243	ENSMUSG00000062591	Tubb4a	17:57080065-57087782	OK	7.57223	5.1493	-0.556342	0.365987
XLOC_008701	-	-	13:93411063-93412008	OK	1.06958	0.444872	-1.26558	0.367986
XLOC_026074	-	-	5:104024479-104024565	OK	227.919	746.201	1.71105	0.367986
XLOC_005780	ENSMUSG00000020902	Ntn1	11:68209363-68400823	OK	11.5414	8.51414	-0.438879	0.369491
XLOC_011661	ENSMUSG00000022427	Tomm22	15:79670860-79672862	OK	55.731	75.2882	0.433943	0.370071
XLOC_020404	ENSMUSG00000027276	Jag1	2:137081455-137116798	OK	32.9875	23.1896	-0.508442	0.370071
XLOC_033681	ENSMUSG00000038872	Zfhx3	8:108714643-108961636	OK	4.94036	3.68872	-0.421498	0.370071
XLOC_020174	ENSMUSG00000068614	Actc1	2:114009600-114068324	OK	281.527	200.917	-0.486679	0.370872
XLOC_006001	ENSMUSG00000080600	Gm23840	11:78754425-78754522	OK	0	18.6257	inf	0.372578
XLOC_001641	-	-	1:132282672-132283791	OK	0.186992	0.621791	1.73345	0.374609
XLOC_016736	ENSMUSG00000034765	Dusp5	19:53529108-53542431	OK	14.2184	19.5527	0.459612	0.37461
XLOC_019638	ENSMUSG00000026888	Grb14	2:64912469-65024987	OK	6.33767	10.6532	0.749265	0.375284
XLOC_020881	ENSMUSG00000027577	Chrna4	2:181018379-181043546	OK	0.905562	0.467983	-0.952357	0.375284
XLOC_008424	ENSMUSG00000044164	Rnf182	13:43615709-43670945	OK	0.656504	0.260457	-1.33376	0.376519
XLOC_025674	ENSMUSG00000049265	Kcnk3	5:30588169-30625270	OK	0.889574	0.486809	-0.86976	0.377074
XLOC_011358	ENSMUSG00000054263	Lifr	15:7129558-7197489	OK	4.81035	3.20197	-0.587181	0.379514
XLOC_026397	ENSMUSG00000004951	Hspb1	5:135887918-135889563	OK	71.9539	95.6393	0.41053	0.382609
XLOC_009505	ENSMUSG00000052485	Tmem171	13:98686234-98694834	OK	0.400807	0.914028	1.18933	0.384585
XLOC_021786	ENSMUSG00000040289	Hey1	3:8663361-8667039	OK	4.93838	3.1053	-0.669306	0.384585
XLOC_018456	ENSMUSG00000027313	Chac1	2:119351228-119354381	OK	29.6333	21.5133	-0.461993	0.385228
XLOC_028671	ENSMUSG00000019577	Pdk4	6:5483350-5496309	OK	1.37091	2.37752	0.794328	0.385983
XLOC_010375	ENSMUSG00000022103	Gfra2	14:70890129-70979838	OK	2.05172	1.249	-0.716066	0.386848
XLOC_023506	ENSMUSG00000033948	Zswim5	4:116877375-116989264	OK	0.459182	0.240374	-0.933788	0.386848
XLOC_038883	ENSMUSG00000031239	Itm2a	X:107397098-107403376	OK	133.14	98.106	-0.440533	0.386848
XLOC_005089	ENSMUSG00000086859	2810008D09Rik	11:117076789-117078955	OK	4.19543	8.93575	1.09077	0.388632
XLOC_010397	ENSMUSG00000022012	Enox1	14:77156762-77721760	OK	4.26198	2.67044	-0.674443	0.388632
XLOC_006059	ENSMUSG00000018927	Ccl6	11:83582055-83623693	OK	1.26716	2.71792	1.1009	0.38926
XLOC_011116	-	-	14:65192497-65198201	OK	3.40027	2.2979	-0.565333	0.38926
XLOC_015199	ENSMUSG00000023945	Slc5a7	17:54273593-54299034	OK	0.825507	1.39449	0.75638	0.38926
XLOC_001883	-	-	1:169039378-169046835	OK	0.920777	1.62079	0.815773	0.39124
XLOC_009594	ENSMUSG00000042284	Itga1	13:114953094-115101970	OK	9.25595	5.8315	-0.666514	0.39124
XLOC_022144	ENSMUSG00000074479	Gm10704	3:88576244-88577208	OK	1.99127	0.861553	-1.20868	0.391971
XLOC_030809	ENSMUSG00000065389	Gm23100	7:110003577-110003718	OK	0	5.44493	inf	0.393312
XLOC_035174	ENSMUSG00000032350	Gclc	9:77754534-77794485	OK	10.0756	13.856	0.459645	0.393312
XLOC_022226	ENSMUSG00000027913	Crct1	3:93014204-93015687	OK	0.734421	1.94757	1.407	0.397555
XLOC_011869	ENSMUSG00000023043	Krt18	15:102028215-102032026	OK	22.9912	31.3372	0.446793	0.398523
XLOC_029636	ENSMUSG00000030247	Kcnj8	6:142564938-142571490	OK	3.98481	2.43708	-0.709356	0.398523
XLOC_002556	ENSMUSG00000004931	Apba3	10:81268049-81291267	OK	23.9024	17.5203	-0.448126	0.39946
XLOC_011148	ENSMUSG00000034248	Slc25a37	14:69241847-69305355	OK	6.46545	9.11232	0.495068	0.39946
XLOC_031403	ENSMUSG00000004328	Hif3a	7:17031038-17062427	OK	1.65911	0.82025	-1.01627	0.39946
XLOC_039244	ENSMUSG00000059493	Nhs	X:161833293-162159835	OK	1.95383	1.30558	-0.581617	0.400166
XLOC_001932	ENSMUSG00000007122	Casq1	1:172209893-172220358	OK	5.03185	3.07073	-0.712507	0.402726
XLOC_012597	ENSMUSG00000039209	Rpl39l	16:10170225-10174911	OK	4.76876	8.80582	0.884843	0.402726
XLOC_021414	-	-	3:95924994-95925171	OK	11.0793	32.3336	1.54517	0.404923
XLOC_024058	ENSMUSG00000057751	Megf6	4:154170729-154276707	OK	19.0376	11.4136	-0.738098	0.404923
XLOC_012827	ENSMUSG00000022840	Adcy5	16:35154876-35305737	OK	2.47489	1.7061	-0.536662	0.405498
XLOC_029209	ENSMUSG00000029994	Anxa4	6:86736762-86793584	OK	30.5634	19.6111	-0.640134	0.411867
XLOC_002075	ENSMUSG00000009633	G0s2	1:193272160-193273188	OK	7.32464	4.14675	-0.820776	0.412423
XLOC_032618	ENSMUSG00000038296	Galnt18	7:111471660-111779977	OK	28.6322	37.7069	0.397192	0.412423
XLOC_030313	-	-	7:44476891-44479165	OK	2.51872	1.40043	-0.84682	0.414335
XLOC_007475	ENSMUSG00000020642	Rnf144a	12:26306796-26415256	OK	7.10467	5.1194	-0.472794	0.415661
XLOC_032532	ENSMUSG00000036862	Dchs1	7:105752988-105863650	OK	21.9389	15.7925	-0.474255	0.417326
XLOC_025680	ENSMUSG00000029168	Dpysl5	5:30711563-30799375	OK	6.72632	4.33401	-0.634116	0.420166
XLOC_018365	ENSMUSG00000048482	Bdnf	2:109674699-109727007	OK	5.96164	8.38955	0.492884	0.423901
XLOC_026160	ENSMUSG00000033209	Ttc28	5:110879802-111289782	OK	15.8728	11.6588	-0.445133	0.423901
XLOC_011311	ENSMUSG00000032849	Abcc4	14:118482691-118706219	OK	1.13354	1.75428	0.630049	0.424655
XLOC_032657	ENSMUSG00000095115	Itpripl2	7:118485113-118491975	OK	25.1009	32.744	0.383493	0.425524
XLOC_029171	ENSMUSG00000059430	Actg2	6:83512685-83536265	OK	715.953	521.842	-0.456252	0.426557
XLOC_008680	ENSMUSG00000021613	Hapln1	13:89540635-89611832	OK	0.958532	0.536603	-0.83697	0.42742
XLOC_024789	-	-	4:101819894-101819967	OK	2314.79	704.328	-1.71656	0.428047
XLOC_020057	ENSMUSG00000075012	Fjx1	2:102449367-102451792	OK	17.0352	12.3546	-0.463469	0.428441
XLOC_036890	ENSMUSG00000001131	Timp1	X:20797813-20921004	OK	191.949	275.873	0.52328	0.428441
XLOC_015733	ENSMUSG00000058152	Chsy3	18:59175207-59411316	OK	6.41651	4.48542	-0.516545	0.429181
XLOC_023678	ENSMUSG00000028786	Tmem54	4:129105547-129122036	OK	0.121576	0.529431	2.12259	0.429181
XLOC_036457	ENSMUSG00000025804	Ccr1	9:123962125-123968692	OK	1.41608	2.33621	0.722262	0.429181
XLOC_001242	ENSMUSG00000026107	Nabp1	1:51469497-51478399	OK	3.67548	5.62344	0.613521	0.429802
XLOC_012744	ENSMUSG00000022884	Eif4a2	16:23107443-23127737	OK	119.668	288.209	1.26808	0.429802
XLOC_027449	ENSMUSG00000036718	Micall2	5:139706691-139736336	OK	5.80193	8.11906	0.484779	0.430306
XLOC_037980	ENSMUSG00000043518	Rai2	X:161717068-161779496	OK	2.75241	1.65283	-0.735761	0.430306
XLOC_002310	ENSMUSG00000089672, ENSMUSG00000062593	Gp49a,Lilrb4	10:51480631-51496617	OK	6.66985	10.302	0.627198	0.432153
XLOC_035317	ENSMUSG00000032548	Slco2a1	9:103008488-103088352	OK	10.0922	13.6868	0.439549	0.432153
XLOC_036057	ENSMUSG00000052698	Tln2	9:67217086-67633950	OK	13.5197	10.262	-0.39776	0.432881
XLOC_008855	-	-	13:5678269-5678659	OK	0.330532	1.2327	1.89896	0.43375
XLOC_023647	ENSMUSG00000056174	Col8a2	4:126286792-126314620	OK	31.3353	22.4845	-0.478854	0.43375
XLOC_028884	ENSMUSG00000029851	Fam115c	6:42623014-42645254	OK	2.90256	4.20978	0.536419	0.434588
XLOC_002180	ENSMUSG00000075297, ENSMUSG00000078452, ENSMUSG00000053219	H60b,Raet1d,Raet1e	10:22158568-22374350	OK	6.89967	10.4854	0.603788	0.436858
XLOC_033700	ENSMUSG00000033763	Mtss1l	8:110721475-110741467	OK	29.0479	21.7732	-0.415881	0.436858
XLOC_018071	-	-	2:78927193-78928326	OK	1.21908	0.560713	-1.12046	0.440403
XLOC_027837	ENSMUSG00000029864	Gstk1	6:42245934-42250441	OK	2.77528	4.81328	0.794389	0.440403
XLOC_003971	ENSMUSG00000056427	Slit3	11:35121133-35712105	OK	42.9276	31.9861	-0.424462	0.443572
XLOC_017732	ENSMUSG00000053746	Ptrh1	2:32775785-32784428	OK	9.3048	14.7332	0.663022	0.443572
XLOC_020652	ENSMUSG00000050700	Emilin3	2:160906436-160912328	OK	0.682899	0.364302	-0.906539	0.445554
XLOC_031201	ENSMUSG00000002266	Zim1	7:6671460-6696450	OK	16.7687	12.3491	-0.441365	0.445554
XLOC_000695	ENSMUSG00000041801	Phlda3	1:135766118-135769136	OK	75.0157	102.273	0.447156	0.446368
XLOC_020861	ENSMUSG00000049999	Ppp1r3d	2:178411205-178414472	OK	2.38089	1.51382	-0.653304	0.446827
XLOC_027367	ENSMUSG00000029675	Eln	5:134702591-134747380	OK	669.606	372.085	-0.847679	0.447285
XLOC_029868	ENSMUSG00000030376	Slc8a2	7:16130299-16160509	OK	1.47671	0.906993	-0.703224	0.448899
XLOC_034903	ENSMUSG00000032087	Dscaml1	9:45416625-45753313	OK	0.630257	0.365174	-0.787358	0.449939
XLOC_009864	ENSMUSG00000041078	Grid1	14:34819824-35583379	OK	0.308878	0.997568	1.69138	0.451871
XLOC_025314	ENSMUSG00000040606	Kazn	4:142102389-142239401	OK	11.4679	7.10135	-0.691429	0.451871
XLOC_005467	ENSMUSG00000020326	Ccng1	11:40748550-40755311	OK	103.393	136.992	0.405953	0.453229
XLOC_000062	-	-	1:20670147-20670652	OK	0.904583	0.213009	-2.08634	0.454024
XLOC_010337	ENSMUSG00000022044	Stmn4	14:66344295-66361680	OK	23.6022	12.8986	-0.8717	0.454463
XLOC_038407	ENSMUSG00000031119	Gpc4	X:52053020-52165252	OK	163.223	125.788	-0.37585	0.454463
XLOC_030265	ENSMUSG00000030468	Siglecg	7:43408203-43418358	OK	8.94789	17.4168	0.960857	0.456476
XLOC_009586	ENSMUSG00000021760	Gpx8	13:113035110-113091195	OK	71.3137	93.3295	0.388152	0.45949
XLOC_032938	ENSMUSG00000031075	Ano1	7:144588548-144751974	OK	2.48905	4.22266	0.762556	0.461283
XLOC_009592	ENSMUSG00000021765	Fst	13:114452245-114458948	OK	41.2833	55.5435	0.428061	0.461468
XLOC_027401	ENSMUSG00000004415	Col26a1	5:136741758-136883209	OK	30.9637	13.7012	-1.17627	0.461468
XLOC_029884	ENSMUSG00000041141	Pnmal1	7:16959794-16962319	OK	0.450155	0.200636	-1.16584	0.461468
XLOC_006335	ENSMUSG00000045545	Krt14	11:100203161-100207548	OK	20.26	31.2517	0.625302	0.465322
XLOC_028191	ENSMUSG00000033508	Asprv1	6:86628173-86629702	OK	1.78441	3.37196	0.91814	0.465322
XLOC_007484	ENSMUSG00000061477	Rps7	12:28630846-28635953	OK	347.3	450.314	0.374749	0.467023
XLOC_015616	ENSMUSG00000051242	Pcdhb9	18:37400854-37403909	OK	0.575468	0.298606	-0.946493	0.467023
XLOC_034517	ENSMUSG00000031980	Agt	8:124556533-124569706	OK	1.5221	0.797535	-0.932443	0.468781
XLOC_011577	ENSMUSG00000022587	Ly6e	15:74955050-74959905	OK	51.1182	66.2303	0.373653	0.470932
XLOC_013169	ENSMUSG00000022505	Emp2	16:10281748-10313968	OK	18.9063	24.8596	0.394933	0.473698
XLOC_019419	ENSMUSG00000044320	1700001O22Rik	2:30794768-30803661	OK	0.329742	0.669265	1.02124	0.473698
XLOC_033561	ENSMUSG00000031765	Mt1	8:94179088-94180325	OK	19.6689	30.5562	0.635547	0.473698
XLOC_016332	ENSMUSG00000024912	Fosl1	19:5447702-5457705	OK	7.09826	16.8618	1.24822	0.474089
XLOC_015451	ENSMUSG00000036904	Fzd8	18:9212855-9216201	OK	6.85051	4.83923	-0.501432	0.474359
XLOC_034231	ENSMUSG00000031714	Gab1	8:80764433-80880479	OK	12.7085	9.59494	-0.405446	0.474984
XLOC_029258	ENSMUSG00000030093	Wnt7a	6:91363980-91411363	OK	0.454645	1.32407	1.54216	0.4754
XLOC_007632	ENSMUSG00000087109	4930474H06Rik	12:71309883-71321660	OK	16.7273	9.67267	-0.790219	0.477493
XLOC_039029	ENSMUSG00000042750	Bex2	X:136066563-136068236	OK	13.7002	9.22374	-0.570772	0.479079
XLOC_004599	ENSMUSG00000054404	Slfn5	11:82910549-82963803	OK	2.57216	1.08885	-1.24018	0.479811
XLOC_024753	ENSMUSG00000084159	Gm12696	4:97521427-97522332	OK	25.5269	17.7346	-0.525454	0.480692
XLOC_039167	ENSMUSG00000095597	Gm6472	X:152908777-152910296	OK	0.147045	16.5666	6.81588	0.480692
XLOC_020418	ENSMUSG00000051379	Flrt3	2:140395308-142392966	OK	9.86836	6.97235	-0.501165	0.481299
XLOC_004565	-	-	11:79731191-79731711	OK	0.158303	0.623898	1.97862	0.482626
XLOC_010282	-	-	14:60384944-60385927	OK	1.48279	0.678201	-1.12853	0.482626
XLOC_037703	ENSMUSG00000049804	Armcx4	X:134684561-134696761	OK	18.9983	14.6675	-0.373251	0.482626
XLOC_028786	-	-	6:31056193-31057086	OK	0.167732	0.668762	1.99534	0.482874
XLOC_009096	ENSMUSG00000044951	Mylk4	13:32700826-32783954	OK	4.34906	2.956	-0.557059	0.486575
XLOC_022837	ENSMUSG00000028278	Rragd	4:32983036-33022195	OK	3.42417	2.33998	-0.549256	0.486575
XLOC_036391	ENSMUSG00000050621	Gm9846	9:114978568-115233272	OK	707.197	951.894	0.428688	0.487049
XLOC_016202	-	-	18:71253978-71254278	OK	3.69797	0.868677	-2.08984	0.491062
XLOC_007676	-	-	12:78115090-78116560	OK	0.279383	0.69083	1.30609	0.496611
XLOC_008269	ENSMUSG00000059309	Hist1h3f	13:23544051-23545055	OK	0.119759	0.49098	2.03553	0.496707
XLOC_014063	-	-	17:33109544-33109863	OK	1.8388	0.534215	-1.78327	0.496707
XLOC_021359	ENSMUSG00000027907	S100a11	3:93520206-93529934	OK	986.939	1277.68	0.372491	0.496707
XLOC_022215	ENSMUSG00000027919	Lce1g	3:92750147-92752338	OK	0.124252	0.54115	2.12276	0.497964
XLOC_000976	ENSMUSG00000039384	Dusp10	1:184013301-184075636	OK	5.14468	7.2543	0.495755	0.498531
XLOC_038217	ENSMUSG00000036782	Klhl13	X:23219270-23365082	OK	16.2069	10.5968	-0.612986	0.498531
XLOC_021323	ENSMUSG00000056054	S100a8	3:90669070-90670034	OK	6.71286	13.1426	0.969249	0.499334
XLOC_016240	ENSMUSG00000024548	Setbp1	18:78750379-79109391	OK	6.62281	5.03029	-0.396803	0.50126
XLOC_032605	ENSMUSG00000007279	Scube2	7:109797797-109865679	OK	1.82881	1.106	-0.725549	0.50126
XLOC_002222	ENSMUSG00000038916	Soga3	10:29143281-29199630	OK	1.01017	0.597028	-0.75872	0.501939
XLOC_001651	ENSMUSG00000026442	Nfasc	1:132564690-132741797	OK	0.632889	0.404685	-0.645155	0.502617
XLOC_031107	ENSMUSG00000058454	Dhcr7	7:143823144-143848412	OK	34.1027	22.401	-0.60632	0.503256
XLOC_024121	ENSMUSG00000028234	Rps20	4:3831333-3835665	OK	730.843	1064.07	0.541962	0.503692
XLOC_030611	-	-	7:98481367-98484010	OK	0.305457	0.841047	1.46122	0.504246
XLOC_015210	ENSMUSG00000038781	Stap2	17:55997080-56005570	OK	0.312475	0.662652	1.08451	0.505231
XLOC_027620	ENSMUSG00000085264	Gm15581	6:17197750-17385604	OK	2.71503	0.0554503	-5.61363	0.505231
XLOC_032828	ENSMUSG00000010476	Ebf3	7:137193672-137314445	OK	13.3295	9.96336	-0.419914	0.505231
XLOC_035155	ENSMUSG00000007656	Arpp19	9:75037613-75060363	OK	112.483	196.548	0.805179	0.505231
XLOC_006442	-	-	11:104468915-104469303	OK	0.572291	0.162905	-1.81271	0.505307
XLOC_009567	ENSMUSG00000021700	Rab3c	13:110054186-110280881	OK	1.24501	0.818635	-0.604867	0.505307
XLOC_023785	ENSMUSG00000007872	Id3	4:136143496-136145755	OK	159.61	210.943	0.4023	0.506092
XLOC_012843	ENSMUSG00000071562	Stfa1	16:36277147-36285371	OK	1.44274	3.77315	1.38696	0.506758
XLOC_017314	ENSMUSG00000026676	Ccdc3	2:5137748-5230878	OK	4.2653	2.79307	-0.610795	0.509171
XLOC_039307	ENSMUSG00000056673	Kdm5d	Y:897787-943811	OK	2.10274	3.04253	0.533004	0.509171
XLOC_033311	ENSMUSG00000054162	Spock3	8:62951008-63357103	OK	2.91298	1.83842	-0.664031	0.509475
XLOC_035120	ENSMUSG00000013584	Aldh1a2	9:71215788-71296243	OK	15.8772	11.6364	-0.448309	0.509475
XLOC_023808	ENSMUSG00000041351	Rap1gap	4:137664725-137729861	OK	1.43355	2.54192	0.826325	0.511265
XLOC_011504	ENSMUSG00000037362	Nov	15:54745701-54754039	OK	41.9366	30.4892	-0.459908	0.51192
XLOC_035933	ENSMUSG00000032030	Cul5	9:53614581-53681265	OK	21.507	15.0931	-0.51091	0.512575
XLOC_011745	ENSMUSG00000035900	Gramd4	15:86057694-86137634	OK	9.11659	12.2042	0.420811	0.512991
XLOC_019381	ENSMUSG00000026831	1700007K13Rik	2:28462000-28466332	OK	1.04275	2.03031	0.961303	0.513881
XLOC_012645	ENSMUSG00000041957	Pkp2	16:16213317-16272778	OK	9.42482	12.8485	0.447067	0.514825
XLOC_007394	ENSMUSG00000020647	Ncoa1	12:4247330-4477182	OK	5.54112	4.15492	-0.415357	0.515764
XLOC_021985	ENSMUSG00000036334	Igsf10	3:59006934-59344456	OK	12.8203	9.67919	-0.405473	0.515764
XLOC_028208	ENSMUSG00000015053	Gata2	6:88193890-88207030	OK	1.53222	2.46721	0.687262	0.515764
XLOC_035405	ENSMUSG00000025650, ENSMUSG00000049699	Col7a1,Ucn2	9:108953585-108987168	OK	7.71928	13.4434	0.800356	0.515764
XLOC_035014	ENSMUSG00000032338	Hcn4	9:58823511-58860955	OK	0.484102	0.262386	-0.883616	0.516054
XLOC_007835	ENSMUSG00000079017	Ifi27l2a	12:103442166-103443680	OK	5.7474	2.7026	-1.08856	0.517224
XLOC_020704	-	-	2:164876056-164876883	OK	0.891059	0.371643	-1.2616	0.519593
XLOC_009549	ENSMUSG00000021719	Rgs7bp	13:104946178-105054930	OK	1.15336	0.73411	-0.651769	0.520272
XLOC_007638	ENSMUSG00000021087	Rtn1	12:72211751-72409054	OK	16.4792	9.73452	-0.759461	0.521143
XLOC_025380	ENSMUSG00000066000	2610305D13Rik	4:147611936-147642513	OK	1.07685	0.595842	-0.853815	0.522407
XLOC_026402	ENSMUSG00000004952	Rasa4	5:136083915-136111903	OK	7.52861	11.3943	0.597863	0.522407
XLOC_013711	ENSMUSG00000002365	Snx9	17:5841245-5931993	OK	40.5061	52.9964	0.387757	0.523037
XLOC_014741	ENSMUSG00000036820	Amdhd2	17:24155832-24163766	OK	11.9194	17.7195	0.572025	0.523037
XLOC_026575	ENSMUSG00000040473	A330021E22Rik	5:5579277-5664239	OK	0.922921	2.00892	1.12214	0.523037
XLOC_027185	ENSMUSG00000054675	Tmem119	5:113793726-113800516	OK	54.7894	42.2298	-0.375635	0.523548
XLOC_003120	-	-	10:41471713-41472198	OK	1.31569	0.502844	-1.38764	0.524127
XLOC_013991	ENSMUSG00000038677	Scube3	17:28142315-28174852	OK	6.04016	4.43404	-0.445964	0.524127
XLOC_020053	ENSMUSG00000048058	Ldlrad3	2:101950202-102186385	OK	15.3146	11.5685	-0.404703	0.524127
XLOC_006095	-	-	11:86578821-86580739	OK	0.354918	0.722794	1.0261	0.525375
XLOC_038374	ENSMUSG00000037010	Apln	X:48025145-48034853	OK	3.78908	5.42279	0.517186	0.525879
XLOC_000813	ENSMUSG00000026580	Selp	1:164115263-164220277	OK	0.340622	1.45654	2.0963	0.526146
XLOC_013493	ENSMUSG00000035356	Nfkbiz	16:55811374-55838899	OK	5.52287	7.58838	0.458374	0.526146
XLOC_017685	ENSMUSG00000039476	Prrx2	2:30834971-30881936	OK	68.0047	92.1894	0.438965	0.526146
XLOC_018957	ENSMUSG00000017737	Mmp9	2:164940779-164955850	OK	19.5532	14.49	-0.432342	0.526912
XLOC_000779	ENSMUSG00000026587	Astn1	1:158362303-158691786	OK	0.953675	0.586041	-0.702496	0.527647
XLOC_002176	ENSMUSG00000019970	Sgk1	10:21882183-21999903	OK	34.0968	50.757	0.573969	0.527647
XLOC_019572	ENSMUSG00000017412	Cacnb4	2:52425011-52676831	OK	0.283216	0.777213	1.45641	0.528407
XLOC_003270	ENSMUSG00000006342	Susd2	10:75636618-75644008	OK	1.68215	1.02173	-0.719294	0.528434
XLOC_024221	-	-	4:20111739-20112520	OK	0.849569	0.335282	-1.34136	0.528434
XLOC_024487	ENSMUSG00000087070	Gm12505	4:55410442-55418842	OK	2.0993	3.76275	0.841881	0.528434
XLOC_028317	ENSMUSG00000030264	Thumpd3	6:113046224-113077333	OK	15.5612	24.9418	0.680614	0.528434
XLOC_034007	ENSMUSG00000025044	Msr1	8:39580799-39642678	OK	10.8318	15.18	0.4869	0.528434
XLOC_035818	ENSMUSG00000032014	Oaf	9:43220525-43239999	OK	41.3685	52.8347	0.352952	0.53076
XLOC_008828	ENSMUSG00000021732	Fgf10	13:118669790-118792115	OK	0.937211	1.50621	0.684482	0.531133
XLOC_017126	ENSMUSG00000024803	Ankrd1	19:36111964-36119844	OK	79.375	103.37	0.381066	0.531133
XLOC_003050	ENSMUSG00000019880	Rspo3	10:29453108-29535867	OK	10.213	7.09995	-0.524527	0.531428
XLOC_031011	ENSMUSG00000054612	Mgmt	7:136894610-137128596	OK	5.69378	9.34541	0.714871	0.531428
XLOC_031797	ENSMUSG00000007783	Cpt1c	7:44959015-44974851	OK	12.9716	17.1008	0.398704	0.532031
XLOC_008266	ENSMUSG00000060981	Hist1h4h	13:23531043-23531519	OK	0.180555	1.37559	2.92954	0.5324
XLOC_016416	ENSMUSG00000024661	Fth1	19:9982702-9985092	OK	438.548	578.428	0.399403	0.533485
XLOC_003323	ENSMUSG00000005355	Casp14	10:78711996-78718293	OK	0.338183	0.653119	0.949541	0.534565
XLOC_020942	ENSMUSG00000027559	Car3	3:14863537-14872351	OK	2.76529	1.64672	-0.747837	0.535642
XLOC_004609	ENSMUSG00000093483	AA465934	11:83291698-83294632	OK	1.97167	3.78196	0.939712	0.536353
XLOC_024502	ENSMUSG00000028434	Epb4.1l4b	4:56991971-57143437	OK	2.8754	1.61097	-0.835834	0.538366
XLOC_000698	ENSMUSG00000026414	Tnnt2	1:135836236-135852316	OK	63.6129	47.872	-0.410137	0.538606
XLOC_022142	ENSMUSG00000008601	Rab25	3:88542028-88548300	OK	0.407101	1.12767	1.46989	0.538606
XLOC_036322	ENSMUSG00000032589	Bsn	9:108096021-108190384	OK	0.457851	0.258583	-0.824248	0.539079
XLOC_033237	ENSMUSG00000031636	Pdlim3	8:45885484-45919546	OK	6.42686	3.89436	-0.722726	0.539554
XLOC_016169	ENSMUSG00000039529	Atp8b1	18:64528978-64661000	OK	1.0224	0.649953	-0.653551	0.541428
XLOC_034901	ENSMUSG00000066705	Fxyd6	9:45370184-45396158	OK	26.8017	19.817	-0.435581	0.543059
XLOC_009744	ENSMUSG00000021806	Nid2	14:19751256-19823823	OK	67.6734	47.9101	-0.498261	0.543873
XLOC_011503	ENSMUSG00000024479	Mal2	15:54571365-54602846	OK	0.321406	0.624916	0.959263	0.543873
XLOC_027623	ENSMUSG00000009376	Met	6:17463799-17574092	OK	5.30383	7.57925	0.51502	0.54457
XLOC_000967	ENSMUSG00000079164	Tlr5	1:182954787-182976044	OK	0.264581	0.502575	0.92563	0.545609
XLOC_021521	ENSMUSG00000092072	Gm4540	3:106034661-106035056	OK	3.20612	6.43223	1.00449	0.545717
XLOC_003675	ENSMUSG00000018166	Erbb3	10:128567522-128589652	OK	2.88403	2.03863	-0.500484	0.545826
XLOC_009204	-	-	13:51427123-51427586	OK	1.50969	0.445997	-1.75915	0.545826
XLOC_018939	ENSMUSG00000017723	Wfdc2	2:164562412-164568512	OK	2.34447	4.2163	0.846717	0.545826
XLOC_017730	ENSMUSG00000059013	Sh2d3c	2:32721054-32755512	OK	11.8546	8.16786	-0.537416	0.546274
XLOC_038841	ENSMUSG00000056537	Rlim	X:103957162-103981284	OK	27.0389	21.1692	-0.353065	0.546274
XLOC_012099	ENSMUSG00000022353	Mtss1	15:58941232-59082040	OK	10.0761	7.52673	-0.420849	0.547418
XLOC_001949	ENSMUSG00000005338, ENSMUSG00000037872	Cadm3,Darc	1:173331885-173466040	OK	5.70789	3.33819	-0.773889	0.547756
XLOC_038594	ENSMUSG00000031400	G6pdx	X:74393289-74453854	OK	19.8652	28.2752	0.509297	0.552091
XLOC_018308	ENSMUSG00000027188	Pamr1	2:102550011-102643041	OK	5.4587	3.53599	-0.626445	0.552655
XLOC_005401	ENSMUSG00000020460	Rps27a	11:29545704-29578367	OK	267.527	343.672	0.36135	0.553079
XLOC_022394	ENSMUSG00000074342	I830077J02Rik	3:105925890-105932664	OK	0.213396	0.629069	1.55969	0.553523
XLOC_039107	ENSMUSG00000082121	Gm8199	X:144232758-144233581	OK	0.0822888	2.09297	4.66871	0.553966
XLOC_009202	-	-	13:51424487-51426196	OK	0.81468	0.425126	-0.938342	0.554408
XLOC_019145	ENSMUSG00000010505	Myt1	2:181763331-181827797	OK	0.836218	0.340827	-1.29484	0.554408
XLOC_008338	ENSMUSG00000049115	Agtr1a	13:30336440-30382867	OK	1.51431	0.876699	-0.788504	0.554966
XLOC_011120	ENSMUSG00000045731	Pnoc	14:65400672-65425472	OK	0.992111	0.571483	-0.795792	0.554966
XLOC_020685	ENSMUSG00000016995	Matn4	2:164389392-164415448	OK	2.21316	1.31358	-0.752606	0.554966
XLOC_001747	ENSMUSG00000056220	Pla2g4a	1:149829617-149961290	OK	26.7117	34.5184	0.369894	0.55564
XLOC_017028	-	-	19:16613567-16613855	OK	2.04485	0.601697	-1.76489	0.55564
XLOC_032646	ENSMUSG00000090862	Rps13	7:116331506-116334190	OK	362.597	461.095	0.346697	0.556196
XLOC_036237	ENSMUSG00000032452	Clstn2	9:97444290-98033181	OK	2.10598	1.44265	-0.545773	0.556196
XLOC_012819	ENSMUSG00000075254	Heg1	16:33684465-33819934	OK	23.3159	17.7257	-0.395472	0.556868
XLOC_002155	ENSMUSG00000039835	Nhsl1	10:18390321-18533918	OK	6.70291	3.92517	-0.772034	0.557539
XLOC_025781	ENSMUSG00000061535	C1qtnf7	5:43515568-43619452	OK	6.95627	4.43057	-0.650822	0.557742
XLOC_017167	ENSMUSG00000018821	Avpi1	19:42123218-42129059	OK	7.81907	11.3631	0.539291	0.559046
XLOC_003940	ENSMUSG00000020297	Nsg2	11:32000462-32059202	OK	7.10468	4.95691	-0.519328	0.560226
XLOC_028890	-	-	6:43262860-43263360	OK	0.191197	0.888377	2.21611	0.560226
XLOC_032133	-	-	7:61927843-61928394	OK	0.251316	0.94949	1.91765	0.561006
XLOC_029167	ENSMUSG00000034832	Tet3	6:83362372-83455691	OK	9.02826	7.03075	-0.36077	0.562213
XLOC_007333	ENSMUSG00000021294	Kif26a	12:112146207-112181747	OK	1.14647	0.713329	-0.684558	0.563184
XLOC_009330	ENSMUSG00000021477	Ctsl	13:64362040-64370313	OK	150.648	192.024	0.350107	0.563184
XLOC_004560	ENSMUSG00000017639	Rab11fip4	11:79591211-79698074	OK	0.949035	0.603621	-0.652818	0.563486
XLOC_006920	ENSMUSG00000066487	Gm5786	12:59081018-59081900	OK	0.412183	0.935673	1.18272	0.563486
XLOC_007350	ENSMUSG00000006356	Crip2	12:113140235-113145508	OK	34.1881	45.5188	0.412968	0.563486
XLOC_010372	ENSMUSG00000022096	Hr	14:70552211-70573548	OK	3.72387	1.94455	-0.937372	0.563486
XLOC_028682	ENSMUSG00000090063, ENSMUSG00000098326	Dlx6os1,Evf-2_5p	6:6820188-6871633	OK	0.155908	0.90868	2.54308	0.563486
XLOC_030802	ENSMUSG00000031028	Tub	7:109010824-109083331	OK	2.18446	1.42064	-0.620734	0.563486
XLOC_036287	ENSMUSG00000032786	Alas1	9:106233454-106248907	OK	19.6797	27.7864	0.497672	0.563486
XLOC_002990	ENSMUSG00000019853	Hebp2	10:18540122-18546076	OK	3.37363	5.03525	0.577765	0.564562
XLOC_027919	-	-	6:49069756-49070370	OK	0.120792	0.696158	2.52689	0.565518
XLOC_013550	ENSMUSG00000052504	Epha3	16:63543537-63864158	OK	17.7843	13.8463	-0.361106	0.566355
XLOC_010737	ENSMUSG00000087639	Gm15512	14:33214025-33370143	OK	1.23599	2.22951	0.85106	0.567672
XLOC_008435	ENSMUSG00000038132	Rbm24	13:46418299-46431090	OK	4.04	2.69055	-0.586454	0.568433
XLOC_028198	ENSMUSG00000030049	Gkn2	6:87373364-87379494	OK	0.147578	0.626742	2.0864	0.568433
XLOC_006337	ENSMUSG00000053797	Krt16	11:100246090-100248902	OK	3.25881	5.51829	0.759875	0.568615
XLOC_028835	ENSMUSG00000047749	Zc3hav1l	6:38287395-38299259	OK	8.6325	6.57686	-0.392379	0.568615
XLOC_021930	ENSMUSG00000037892	Pcdh18	3:49743294-49757316	OK	36.0814	28.2833	-0.351301	0.57113
XLOC_027117	ENSMUSG00000033615	Cplx1	5:108518553-108550024	OK	1.24716	0.534417	-1.22261	0.572407
XLOC_001331	ENSMUSG00000045005	Fzd5	1:64730559-64737750	OK	4.57135	3.3914	-0.430742	0.575069
XLOC_015560	ENSMUSG00000087590	2410004N09Rik	18:33794891-33795986	OK	13.221	20.6663	0.644451	0.57639
XLOC_030365	ENSMUSG00000009471	Myod1	7:46376473-46379092	OK	14.3828	10.3564	-0.473824	0.57639
XLOC_018072	ENSMUSG00000027009	Itga4	2:79255351-79461107	OK	6.01979	4.45727	-0.433554	0.578449
XLOC_004125	-	-	11:52660583-52661541	OK	0.172759	0.574393	1.73328	0.578846
XLOC_016072	ENSMUSG00000056671	Prelid2	18:41875695-41951194	OK	3.79993	6.30015	0.729413	0.578846
XLOC_012423	ENSMUSG00000022479	Vdr	15:97854424-97910630	OK	1.94311	3.71	0.93305	0.578943
XLOC_014105	ENSMUSG00000073421	H2-Ab1	17:34263208-34269418	OK	0.397034	0.924828	1.21992	0.578943
XLOC_024276	-	-	4:33023959-33024588	OK	1.44379	0.600713	-1.26511	0.578943
XLOC_013028	ENSMUSG00000025610	Map3k7cl	16:87553329-87595336	OK	19.6093	14.3995	-0.445515	0.579337
XLOC_027182	ENSMUSG00000042190	Cmklr1	5:113606800-113651167	OK	17.1117	11.206	-0.610707	0.580471
XLOC_028784	ENSMUSG00000073209	Klf14	6:30956020-30958990	OK	0.792007	0.42623	-0.893883	0.580471
XLOC_001486	-	-	1:91799310-91800253	OK	0.402732	0.864434	1.10194	0.580863
XLOC_015103	ENSMUSG00000054951	9130008F23Rik	17:40875481-40880558	OK	1.13704	1.87472	0.721398	0.582193
XLOC_033154	ENSMUSG00000074412	Gm10689	8:25454272-25454704	OK	0.501916	1.43786	1.5184	0.582193
XLOC_003060	ENSMUSG00000019789	Hey2	10:30832358-30842801	OK	1.94351	1.2048	-0.689877	0.582466
XLOC_037237	ENSMUSG00000031351	Zfp185	X:72987338-73031543	OK	2.41923	1.55439	-0.638198	0.583125
XLOC_030842	-	-	7:116443566-116444353	OK	0.795447	1.59925	1.00756	0.583281
XLOC_031451	ENSMUSG00000040511	Pvr	7:19903577-19927607	OK	15.2928	22.9833	0.58774	0.583897
XLOC_026568	ENSMUSG00000044674	Fzd1	5:4753841-4758216	OK	34.5219	26.9952	-0.354809	0.584665
XLOC_030927	ENSMUSG00000058966	Fam57b	7:126816884-126830219	OK	1.19922	0.71768	-0.740681	0.585201
XLOC_006561	ENSMUSG00000057948	Unc13d	11:116062094-116077961	OK	5.33946	8.11996	0.60478	0.585812
XLOC_037689	ENSMUSG00000031250	Tnmd	X:133850979-133865577	OK	133.639	105.575	-0.340075	0.585812
XLOC_023153	ENSMUSG00000028370	Pappa	4:65124173-65358517	OK	14.0712	11.0335	-0.35086	0.586423
XLOC_000224	ENSMUSG00000063558	Aox1	1:58029930-58106413	OK	0.349023	0.598627	0.778336	0.586688
XLOC_021551	ENSMUSG00000068744	Psrc1	3:108383803-108388231	OK	32.3113	44.8263	0.472308	0.586688
XLOC_033707	ENSMUSG00000033624	Pdpr	8:111094629-111145480	OK	7.59319	5.8209	-0.383465	0.586688
XLOC_018963	ENSMUSG00000017897	Eya2	2:165595031-165771727	OK	10.7373	6.0357	-0.831034	0.587182
XLOC_007924	ENSMUSG00000021290	2010107E04Rik	12:111961375-111966977	OK	140.584	187.154	0.412796	0.58843
XLOC_015904	ENSMUSG00000036855	Gjd4	18:9278606-9282809	OK	1.47707	0.879661	-0.747719	0.588692
XLOC_017509	ENSMUSG00000051154	Commd3	2:18672383-18676231	OK	57.6577	74.6105	0.371866	0.588692
XLOC_025084	ENSMUSG00000046623	Gjb4	4:127349789-127354081	OK	0.704786	1.45992	1.05064	0.588692
XLOC_011762	-	-	15:89197027-89197300	OK	3.79771	0.790593	-2.26412	0.589297
XLOC_033289	ENSMUSG00000054717	Hmgb2	8:57511604-57515999	OK	25.2609	32.4436	0.361025	0.589587
XLOC_010283	-	-	14:60385985-60386291	OK	4.90467	2.04564	-1.2616	0.590677
XLOC_015516	ENSMUSG00000045215	Asxl3	18:22344882-22530227	OK	1.42133	1.00775	-0.4961	0.594411
XLOC_025759	ENSMUSG00000029120	Ppp2r2c	5:36868512-36955078	OK	1.12428	0.619337	-0.860209	0.595487
XLOC_018737	ENSMUSG00000033059	Pygb	2:150786734-150832002	OK	62.241	45.8326	-0.44149	0.595967
XLOC_018786	-	-	2:153058920-153059381	OK	0.996479	0.308035	-1.69375	0.595967
XLOC_013023	-	-	16:85902276-85903079	OK	0.982872	0.4346	-1.17732	0.598338
XLOC_012504	ENSMUSG00000058354	Krt6a	15:101689931-101694307	OK	4.33126	6.5412	0.59477	0.598699
XLOC_016224	ENSMUSG00000092569	Gm20544	18:75358622-75367088	OK	6.46519	12.1126	0.905747	0.598699
XLOC_018309	ENSMUSG00000005089	Slc1a2	2:102658658-102790784	OK	1.134	0.55749	-1.02441	0.599289
XLOC_007044	-	-	12:83157926-83158541	OK	1.28758	0.568393	-1.1797	0.599305
XLOC_008821	ENSMUSG00000061669	Gm6404	13:116153780-116154134	OK	7.0871	12.5592	0.825475	0.599305
XLOC_008833	ENSMUSG00000093930	Hmgcs1	13:119690433-119708232	OK	106.977	84.3464	-0.342899	0.599305
XLOC_035670	ENSMUSG00000003410	Elavl3	9:22015004-22052023	OK	1.81082	1.24897	-0.535898	0.600609
XLOC_004301	ENSMUSG00000018217	Pmp22	11:63128981-63159623	OK	127.254	89.5496	-0.506949	0.601196
XLOC_011603	ENSMUSG00000063875	Rps6-ps1	15:76337615-76338365	OK	0.57955	0.189635	-1.61171	0.602482
XLOC_036338	ENSMUSG00000091537	Tma7	9:109077987-109082381	OK	51.9597	69.1722	0.412799	0.604118
XLOC_003032	ENSMUSG00000019987	Arg1	10:24915207-24927470	OK	1.3785	2.64519	0.940271	0.604586
XLOC_025519	ENSMUSG00000008307	1700109H08Rik	5:3571565-3647934	OK	1.24204	0.300319	-2.04815	0.604586
XLOC_009147	ENSMUSG00000021365	Nedd9	13:41309915-41487320	OK	30.1982	23.7797	-0.344732	0.604937
XLOC_022545	ENSMUSG00000062006	Rpl34	3:130726830-130730398	OK	716.5	912.344	0.348612	0.605174
XLOC_014611	ENSMUSG00000023830	Igf2r	17:12682367-12868143	OK	116.732	89.0827	-0.389977	0.605409
XLOC_030923	ENSMUSG00000063065	Mapk3	7:126759600-126766053	OK	58.9922	84.2946	0.514916	0.605759
XLOC_030431	ENSMUSG00000030513	Pcsk6	7:65859775-66050399	OK	11.045	7.66131	-0.527734	0.606108
XLOC_006247	ENSMUSG00000038352	Arl5c	11:97989577-97996181	OK	2.5824	4.42942	0.778405	0.607612
XLOC_027237	ENSMUSG00000032959	Pebp1	5:117282570-117287625	OK	106.824	134.832	0.335927	0.607612
XLOC_013379	ENSMUSG00000061751	Kalrn	16:33974207-34573532	OK	9.16544	6.4779	-0.500677	0.608992
XLOC_008542	-	-	13:61861603-61862169	OK	1.0547	0.34551	-1.61003	0.609449
XLOC_034571	ENSMUSG00000050578	Mmp13	9:7272513-7283333	OK	2.13431	3.36877	0.658455	0.611162
XLOC_001531	ENSMUSG00000047496	Rnf152	1:105276916-105361624	OK	0.483167	0.29329	-0.720192	0.613659
XLOC_007745	ENSMUSG00000004791	Pgf	12:85166638-85177296	OK	2.85034	4.25713	0.57875	0.613659
XLOC_027346	ENSMUSG00000070493	Chchd2	5:129846989-129903624	OK	45.0752	68.2083	0.597615	0.613881
XLOC_006634	ENSMUSG00000043993	2900052L18Rik	11:120229801-120232184	OK	0.806233	1.49293	0.888875	0.614446
XLOC_034162	ENSMUSG00000045128	Rpl18a	8:70894721-70897443	OK	209.221	264.897	0.340404	0.614446
XLOC_001474	-	-	1:89946859-89946939	OK	114.037	531.6	2.22084	0.615117
XLOC_028181	-	-	6:86122827-86123402	OK	1.72532	0.769972	-1.16399	0.616232
XLOC_028787	-	-	6:31057189-31058809	OK	0.371364	0.779766	1.07021	0.617125
XLOC_036173	-	-	9:84976100-84976407	OK	15.0655	8.31831	-0.856883	0.617125
XLOC_035858	ENSMUSG00000038717	Atp5l	9:44913249-44920742	OK	35.1243	48.6504	0.469984	0.617787
XLOC_003914	ENSMUSG00000020467	Efemp1	11:28853151-28926743	OK	25.7982	33.6311	0.382525	0.618117
XLOC_005328	ENSMUSG00000020142	Slc1a4	11:20302179-20332713	OK	28.3364	22.2726	-0.347386	0.619788
XLOC_021202	-	-	3:81030670-81032520	OK	0.285751	0.807368	1.49847	0.619788
XLOC_012589	ENSMUSG00000057880	Abat	16:8513428-8621568	OK	10.1606	7.32261	-0.47256	0.620768
XLOC_010270	ENSMUSG00000021974	Fgf9	14:58070546-58112337	OK	2.10923	1.12663	-0.904704	0.621322
XLOC_033614	ENSMUSG00000048371	Pdp2	8:104591467-104599013	OK	3.58244	2.53254	-0.500356	0.622503
XLOC_009798	ENSMUSG00000040717	Il17rd	14:27039000-27107286	OK	5.75808	4.41272	-0.383921	0.623375
XLOC_030452	-	-	7:73423040-73423659	OK	0.724013	0.206064	-1.81292	0.623375
XLOC_010217	ENSMUSG00000040759	Cmtm5	14:54936469-54939256	OK	0.529024	1.14631	1.11559	0.624587
XLOC_022650	ENSMUSG00000040086	Tnni3k	3:154786301-155055407	OK	0.262129	0.558334	1.09085	0.62534
XLOC_030515	ENSMUSG00000057706	Mex3b	7:82867332-82871563	OK	28.5653	22.3294	-0.355322	0.62534
XLOC_002790	-	-	10:120688456-120696932	OK	2.47664	3.68353	0.572701	0.625977
XLOC_020527	ENSMUSG00000032715	Trib3	2:152337418-152344032	OK	41.1293	30.8101	-0.41676	0.625977
XLOC_028684	ENSMUSG00000029755	Dlx5	6:6877804-6882085	OK	5.30721	3.42641	-0.631255	0.62618
XLOC_009027	ENSMUSG00000069310	Hist1h3c	13:23744972-23745602	OK	0.34185	0.979751	1.51905	0.627269
XLOC_024471	ENSMUSG00000015243	Abca1	4:53030781-53159895	OK	4.45269	3.28842	-0.437285	0.627926
XLOC_007404	ENSMUSG00000020627	Klhl29	12:5077471-5375682	OK	4.67086	3.51114	-0.411749	0.628555
XLOC_001693	-	-	1:135602542-135602654	OK	51.5619	148.643	1.52747	0.632724
XLOC_002136	ENSMUSG00000019817	Plagl1	10:13090690-13131767	OK	72.1108	54.0008	-0.417235	0.633909
XLOC_025391	ENSMUSG00000086806	Gm13054	4:148000721-148004014	OK	1.32515	3.49497	1.39912	0.63391
XLOC_000057	ENSMUSG00000067780	Pi15	1:17601900-17630938	OK	1.0704	0.667611	-0.681069	0.634413
XLOC_001157	ENSMUSG00000042182	Bend6	1:33852051-33907816	OK	1.23538	2.6402	1.09569	0.634413
XLOC_001695	ENSMUSG00000026413	Pkp1	1:135871394-135919207	OK	1.07399	1.71224	0.672903	0.634413
XLOC_007534	ENSMUSG00000021047	Nova1	12:46694516-46818775	OK	1.92349	1.32424	-0.538566	0.634413
XLOC_015293	ENSMUSG00000024043	Arhgap28	17:67842705-68004120	OK	15.584	12.1526	-0.358802	0.634413
XLOC_027252	-	-	5:119831742-119831958	OK	2.51746	7.36255	1.54823	0.634413
XLOC_036888	ENSMUSG00000031066	Usp11	X:20703905-20720539	OK	18.3235	14.1407	-0.37384	0.634413
XLOC_019765	ENSMUSG00000059588	Calcrl	2:84330584-84425411	OK	1.96431	3.09374	0.655329	0.635058
XLOC_021426	ENSMUSG00000050936	Hist2h2bb	3:96267074-96279001	OK	0.249994	2.42782	3.2797	0.636536
XLOC_016931	-	-	19:9831174-9836938	OK	1.53954	3.21947	1.06433	0.636911
XLOC_032256	ENSMUSG00000052353	9930013L23Rik	7:83932786-84086502	OK	12.9422	9.90426	-0.385966	0.636911
XLOC_038879	ENSMUSG00000047686	Zcchc5	X:106837081-106840644	OK	17.137	12.9679	-0.402175	0.638194
XLOC_021080	-	-	3:51357760-51357987	OK	50.2782	26.7357	-0.911168	0.638607
XLOC_007736	ENSMUSG00000021240	Abcd4	12:84602530-84617466	OK	4.39501	6.14818	0.484292	0.639162
XLOC_035749	ENSMUSG00000035934	Pknox2	9:36890779-37147314	OK	10.5275	7.88617	-0.416762	0.640304
XLOC_016058	ENSMUSG00000036585	Fgf1	18:38601533-39389425	OK	0.279093	0.693427	1.313	0.640712
XLOC_028251	ENSMUSG00000030096	Slc6a6	6:91684066-91759066	OK	49.7504	63.468	0.351322	0.641006
XLOC_023378	ENSMUSG00000028519	Dab1	4:103619358-104744844	OK	0.869183	0.484098	-0.84436	0.641413
XLOC_030054	ENSMUSG00000008384	Sertad1	7:27486909-27490316	OK	21.0549	28.4149	0.432492	0.641413
XLOC_021181	ENSMUSG00000027784	Ppm1l	3:69316860-69560853	OK	7.73239	5.92363	-0.384433	0.641932
XLOC_001772	ENSMUSG00000026479	Lamc2	1:153122755-153186447	OK	9.73008	12.7737	0.392652	0.642987
XLOC_011379	ENSMUSG00000058914	C1qtnf3	15:10952291-10980768	OK	56.6424	43.1474	-0.392609	0.642987
XLOC_012353	ENSMUSG00000016028	Celsr1	15:85898757-86033777	OK	1.06628	0.748794	-0.509941	0.642987
XLOC_013976	ENSMUSG00000042644	Itpr3	17:27037951-27122223	OK	4.28737	5.74934	0.423304	0.642987
XLOC_016148	-	-	18:61293621-61294108	OK	1.32535	0.536777	-1.30398	0.642987
XLOC_006506	ENSMUSG00000041797	Abca9	11:110100123-110168196	OK	1.55583	1.04758	-0.570623	0.643342
XLOC_012709	ENSMUSG00000046613	Vwa5b2	16:20589470-20610768	OK	0.53278	0.195469	-1.4466	0.643342
XLOC_019779	ENSMUSG00000050896	Rtn4rl2	2:84871338-84886710	OK	1.94925	1.13233	-0.783629	0.643632
XLOC_006912	ENSMUSG00000001497	Pax9	12:56689917-57197472	OK	0.919614	0.536394	-0.777734	0.645636
XLOC_021313	ENSMUSG00000042306	S100a14	3:90526848-90528837	OK	0.956329	1.77379	0.891258	0.64626
XLOC_008479	ENSMUSG00000021457	Syk	13:52583172-52648812	OK	1.55304	2.20331	0.504575	0.646433
XLOC_022161	ENSMUSG00000076255	Mir92b	3:89227115-89227198	OK	29.8082	0	#NAME?	0.646944
XLOC_010415	ENSMUSG00000035566	Pcdh17	14:84443562-84537060	OK	0.720123	0.480845	-0.582671	0.648925
XLOC_000482	ENSMUSG00000055013	Agap1	1:89454810-89895282	OK	7.05877	5.52344	-0.35385	0.649489
XLOC_006096	ENSMUSG00000018171	Vmp1	11:86580884-86683967	OK	108.433	145.671	0.42591	0.649489
XLOC_004559	ENSMUSG00000020716	Nf1	11:79339692-79581612	OK	14.0734	10.2734	-0.454053	0.649769
XLOC_036365	ENSMUSG00000032492	Pth1r	9:110721861-110743686	OK	26.4835	20.4396	-0.37373	0.649769
XLOC_015739	ENSMUSG00000054072	Iigp1	18:60376028-60392627	OK	0.649675	0.343125	-0.920986	0.651168
XLOC_017686	-	-	2:30883656-30884408	OK	0.810063	1.69736	1.06719	0.651782
XLOC_033222	ENSMUSG00000031595	Pdgfrl	8:40926211-40990785	OK	19.7332	14.4622	-0.448342	0.652674
XLOC_038500	ENSMUSG00000081603	Gm14681	X:66778441-66778852	OK	1.43866	0.351672	-2.03242	0.652674
XLOC_033938	ENSMUSG00000031553	Adam3	8:24677224-24725852	OK	0.929722	0.418799	-1.15054	0.652838
XLOC_027650	ENSMUSG00000068748	Ptprz1	6:22875501-23052980	OK	21.0324	16.4639	-0.353313	0.653278
XLOC_000697	ENSMUSG00000041782	Lad1	1:135818597-135833341	OK	1.54355	2.30437	0.578121	0.654823
XLOC_004886	ENSMUSG00000063316	Rpl27	11:101442297-101445596	OK	259.911	422.372	0.700496	0.654823
XLOC_039448	ENSMUSG00000095134	Gm21857	Y:90755656-90763485	OK	3.39599	2.11979	-0.679908	0.656248
XLOC_004573	ENSMUSG00000017692	Rhbdl3	11:80300911-80355955	OK	1.13675	0.683436	-0.734038	0.657284
XLOC_009496	-	-	13:98216572-98216631	OK	8246.52	3818.73	-1.11069	0.657284
XLOC_017535	ENSMUSG00000026787	Gad2	2:22622204-22693874	OK	0.50243	0.26053	-0.947474	0.657284
XLOC_020986	ENSMUSG00000039221	Rpl22l1	3:28805435-28807426	OK	154.831	201.264	0.378396	0.657284
XLOC_015683	ENSMUSG00000024481	4833403I15Rik	18:46850038-46907224	OK	1.78645	1.22048	-0.549651	0.657777
XLOC_029336	ENSMUSG00000042873	Lhfpl4	6:113168089-113195384	OK	0.876599	0.555314	-0.658613	0.658269
XLOC_027726	ENSMUSG00000029762	Akr1b8	6:34354118-34368463	OK	19.1297	25.3168	0.404277	0.65903
XLOC_009229	ENSMUSG00000069227	Gprin1	13:54736670-54749874	OK	1.29895	0.874231	-0.571261	0.659409
XLOC_029689	-	-	7:3181895-3181973	OK	727.174	327.275	-1.1518	0.660767
XLOC_013368	-	-	16:32637248-32640025	OK	2.57889	7.84567	1.60515	0.663096
XLOC_015369	-	-	17:81374771-81377019	OK	1.06408	0.634092	-0.746848	0.663509
XLOC_018917	ENSMUSG00000017943	Gdap1l1	2:163438475-163455324	OK	2.15539	1.26291	-0.771201	0.663509
XLOC_026668	ENSMUSG00000028969	Cdk5	5:24418230-24423530	OK	10.7091	14.2678	0.413922	0.663513
XLOC_029883	ENSMUSG00000070802	Pnmal2	7:16944681-16948828	OK	2.8513	2.04524	-0.479351	0.663513
XLOC_035257	ENSMUSG00000032369	Plscr1	9:92250056-92271975	OK	6.29764	8.75086	0.474614	0.663513
XLOC_022473	ENSMUSG00000027962	Vcam1	3:116110019-116129688	OK	31.7822	40.4887	0.349301	0.663662
XLOC_037691	-	-	X:133934515-133935121	OK	0.649809	0.259864	-1.32226	0.663662
XLOC_030282	ENSMUSG00000064023	Klk8	7:43690417-43803824	OK	7.17948	10.8448	0.595058	0.663812
XLOC_026094	ENSMUSG00000045750, ENSMUSG00000046079	D830014E11Rik,Lrrc8d	5:105699968-105832436	OK	9.51499	12.7143	0.418174	0.664294
XLOC_037799	ENSMUSG00000047045	Tmem164	X:142681405-142843494	OK	27.9903	22.2695	-0.329858	0.665146
XLOC_033336	ENSMUSG00000015568	Lpl	8:68880490-68907448	OK	22.5252	15.72	-0.518936	0.666726
XLOC_029759	-	-	7:6766898-6770129	OK	3.2582	2.27211	-0.520041	0.667414
XLOC_029997	ENSMUSG00000054342	Kcnn4	7:24370120-24385210	OK	2.53838	3.7782	0.57379	0.667668
XLOC_035960	-	-	9:56914604-56915054	OK	2.11887	0.964985	-1.13472	0.668097
XLOC_034214	ENSMUSG00000031616	Ednra	8:77610859-77768970	OK	21.1766	16.4732	-0.362348	0.668681
XLOC_036958	ENSMUSG00000017057	Il13ra1	X:36112109-36171259	OK	16.1097	12.4985	-0.366181	0.668681
XLOC_005751	ENSMUSG00000070407	Hs3st3b1	11:63885791-63922290	OK	4.81299	3.56717	-0.432156	0.669436
XLOC_007755	ENSMUSG00000021253	Tgfb3	12:85824658-86079041	OK	139.537	108.129	-0.3679	0.672613
XLOC_007407	-	-	12:8294581-8294815	OK	3.3944	0.837714	-2.01863	0.67371
XLOC_032531	ENSMUSG00000030894	Tpp1	7:105744846-105752207	OK	25.7344	32.3957	0.332104	0.67371
XLOC_034708	ENSMUSG00000045994	B3gat1	9:26733727-26806468	OK	0.923342	0.536801	-0.782477	0.67371
XLOC_004670	ENSMUSG00000090107, ENSMUSG00000020486	Gm11492,Sept4	11:87566652-87590539	OK	9.14055	5.47182	-0.740261	0.674226
XLOC_021827	ENSMUSG00000039519	Cyp7b1	3:18071949-18243338	OK	2.66749	1.73166	-0.62333	0.674226
XLOC_024932	ENSMUSG00000047675	Rps8	4:117153538-117156243	OK	492.658	683.886	0.473171	0.675044
XLOC_030388	ENSMUSG00000055409	Nell1	7:49974863-50865255	OK	0.825391	0.486064	-0.763933	0.675044
XLOC_007517	ENSMUSG00000020577	Tspan13	12:36014534-36042500	OK	6.32884	4.3729	-0.533351	0.67586
XLOC_023608	ENSMUSG00000043333	Rhbdl2	4:123787873-123829904	OK	0.343484	0.903326	1.395	0.67586
XLOC_029127	ENSMUSG00000073002	Vamp5	6:72368048-72380468	OK	2.64374	3.92792	0.571182	0.67586
XLOC_012072	ENSMUSG00000063727	Tnfrsf11b	15:54250618-54278484	OK	10.2682	13.497	0.394465	0.677246
XLOC_007389	-	-	12:3803707-3804091	OK	1.467	0.426504	-1.78224	0.677487
XLOC_003414	ENSMUSG00000020032	Nuak1	10:84370904-84440597	OK	56.8923	45.0844	-0.335604	0.677728
XLOC_027612	ENSMUSG00000029563	Foxp2	6:14901348-15441977	OK	5.81345	3.90251	-0.574992	0.678229
XLOC_037397	-	-	X:92898570-92898753	OK	57.6351	99.729	0.791064	0.678229
XLOC_014505	ENSMUSG00000032624	Eml4	17:83350930-83480361	OK	18.6308	14.7847	-0.333588	0.678797
XLOC_021455	ENSMUSG00000027878	Notch2	3:98013537-98150473	OK	15.662	12.4244	-0.334088	0.680061
XLOC_034941	ENSMUSG00000053199	Arhgap20	9:51765336-51875886	OK	3.89642	2.75886	-0.498078	0.680061
XLOC_023981	ENSMUSG00000029019	Nppb	4:147985787-147987205	OK	1.06598	1.90701	0.839134	0.680334
XLOC_014812	ENSMUSG00000024208	Uqcc2	17:27122662-27133916	OK	80.7343	105.63	0.387766	0.680351
XLOC_021548	ENSMUSG00000068747	Sort1	3:108283897-108361519	OK	17.391	13.2205	-0.395562	0.680351
XLOC_036777	ENSMUSG00000039278	Pcsk1n	X:7919821-7928607	OK	1.29505	0.767405	-0.754943	0.681277
XLOC_010284	-	-	14:60386473-60386840	OK	2.1953	0.551265	-1.9936	0.68173
XLOC_016622	ENSMUSG00000024998	Plce1	19:38481108-38785030	OK	3.12667	2.30073	-0.442535	0.68173
XLOC_015750	ENSMUSG00000024620	Pdgfrb	18:61045115-61085067	OK	83.259	66.1722	-0.331381	0.681856
XLOC_033248	ENSMUSG00000018796	Acsl1	8:46471040-46536051	OK	7.19141	4.85206	-0.567677	0.682324
XLOC_032638	ENSMUSG00000030669	Calca	7:114631479-114636357	OK	0.764069	0.353863	-1.11051	0.68659
XLOC_037591	ENSMUSG00000025529	Zfp711	X:112600525-112635070	OK	1.97008	1.26301	-0.641391	0.687048
XLOC_008645	ENSMUSG00000021591	Glrx	13:75839867-75850151	OK	10.1942	14.1384	0.471874	0.689168
XLOC_013131	ENSMUSG00000022519	Srl	16:4476889-4541816	OK	12.6998	8.27844	-0.617377	0.690173
XLOC_023629	ENSMUSG00000028871	Rspo1	4:124957646-125009099	OK	1.84522	0.849253	-1.11953	0.690725
XLOC_000722	ENSMUSG00000033952	Aspm	1:139454772-139494090	OK	6.30499	4.96442	-0.344869	0.691943
XLOC_022422	ENSMUSG00000058135	Gstm1	3:108012253-108017973	OK	20.9907	27.8812	0.409543	0.691943
XLOC_006889	ENSMUSG00000061603	Akap6	12:52699382-53151015	OK	1.33488	0.950246	-0.49034	0.692498
XLOC_009604	ENSMUSG00000025453	Nnt	13:119335447-119409414	OK	14.402	18.3324	0.348132	0.692498
XLOC_011542	-	-	15:64383910-64384308	OK	0.397189	1.33525	1.74921	0.693048
XLOC_002069	ENSMUSG00000016262	Sertad4	1:192844430-192856466	OK	26.4136	20.7185	-0.350367	0.693385
XLOC_016066	-	-	18:39632739-39633335	OK	0.116698	0.634037	2.44179	0.693385
XLOC_016306	ENSMUSG00000040663	Clcf1	19:4214237-4223492	OK	6.37864	9.90185	0.634448	0.693385
XLOC_003428	-	-	10:86052097-86052819	OK	0.537857	0.121576	-2.14537	0.694263
XLOC_010285	-	-	14:60386907-60387098	OK	10.7212	3.66286	-1.54943	0.694484
XLOC_016714	ENSMUSG00000064105	Cnnm2	19:46761595-46878795	OK	3.19067	2.2461	-0.506437	0.694484
XLOC_022596	-	-	3:144426437-144427289	OK	0.23917	0.587231	1.29589	0.694484
XLOC_035286	ENSMUSG00000046402	Rbp1	9:98422960-98446551	OK	13.8341	17.6761	0.353567	0.694484
XLOC_036301	ENSMUSG00000032577	Mapkapk3	9:107254926-107289877	OK	6.80077	9.98946	0.554708	0.694484
XLOC_022621	ENSMUSG00000028184	Lphn2	3:148815585-148989953	OK	35.2248	27.6437	-0.349644	0.694923
XLOC_017981	ENSMUSG00000027015	Cybrd1	2:71117922-71142926	OK	1.53339	1.02363	-0.583031	0.696992
XLOC_006143	ENSMUSG00000003949	Hlf	11:90336535-90390895	OK	0.762877	0.283926	-1.42594	0.699598
XLOC_025651	ENSMUSG00000061576	Dpp6	5:26817202-27727505	OK	0.914018	0.562786	-0.699636	0.699703
XLOC_014497	ENSMUSG00000024245	Tmem178	17:80944631-81001816	OK	1.32325	0.764046	-0.792356	0.700458
XLOC_018753	ENSMUSG00000027456	Sdcbp2	2:151572621-151590005	OK	0.564466	1.00413	0.830986	0.701533
XLOC_005406	-	-	11:29692015-29692612	OK	1.13638	0.50159	-1.17986	0.701636
XLOC_026031	ENSMUSG00000029484	Anxa3	5:96793384-96845968	OK	115.315	144.186	0.322349	0.702924
XLOC_001070	ENSMUSG00000025938	Slco5a1	1:12866548-12991177	OK	1.04534	0.701122	-0.576233	0.704091
XLOC_014036	ENSMUSG00000041119	Pde9a	17:31386233-31476310	OK	3.75533	2.19644	-0.773772	0.704091
XLOC_005762	ENSMUSG00000020542	Myocd	11:65176560-65269989	OK	2.3917	1.51505	-0.658668	0.705971
XLOC_016219	ENSMUSG00000089235	Gm23119	18:74778560-74778700	OK	4.40036	13.9241	1.66189	0.705971
XLOC_020266	-	-	2:122542320-122542413	OK	204.513	445.206	1.12228	0.706492
XLOC_026663	ENSMUSG00000028998	Tomm7	5:23838943-23844161	OK	29.7498	38.7583	0.381625	0.707012
XLOC_013798	-	-	17:17857997-17858308	OK	1.57596	0.504039	-1.64462	0.707963
XLOC_013404	ENSMUSG00000071561	BC100530	16:36359381-36387406	OK	1.97995	3.8682	0.966196	0.708588
XLOC_002156	ENSMUSG00000019851	Perp	10:18845070-18857073	OK	4.2852	6.13834	0.518485	0.709076
XLOC_009261	ENSMUSG00000056222	Spock1	13:57426096-57907587	OK	1.94143	1.12992	-0.780891	0.709278
XLOC_031065	ENSMUSG00000025503	Taldo1	7:141392198-141402968	OK	83.97	104.748	0.31897	0.709804
XLOC_008470	ENSMUSG00000021395	Spin1	13:51100879-51152690	OK	33.1934	26.728	-0.312544	0.710423
XLOC_000222	ENSMUSG00000038305	Spats2l	1:57774161-57948396	OK	42.1791	25.5258	-0.724575	0.710824
XLOC_018069	-	-	2:78924891-78925377	OK	1.14571	0.43296	-1.40393	0.711839
XLOC_027017	ENSMUSG00000029413	Naaa	5:92257658-92278170	OK	3.08158	4.52506	0.554265	0.711839
XLOC_036154	ENSMUSG00000034898	Filip1	9:79815050-79977804	OK	1.08708	0.631427	-0.783764	0.711839
XLOC_021644	ENSMUSG00000058897	Col25a1	3:130180884-130599877	OK	1.6915	1.19221	-0.504659	0.712146
XLOC_013575	ENSMUSG00000048490	Nrip1	16:76287399-76373827	OK	6.61871	4.86948	-0.442782	0.712452
XLOC_000120	ENSMUSG00000045216	Hs6st1	1:36068399-36106446	OK	45.2605	36.1929	-0.322546	0.713064
XLOC_032770	-	-	7:127861714-127861961	OK	7.07672	2.83753	-1.31845	0.713064
XLOC_012782	-	-	16:31622933-31623735	OK	0.543658	1.11655	1.03827	0.713782
XLOC_019743	ENSMUSG00000059173	Pde1a	2:79834452-80129458	OK	7.11524	4.76702	-0.577825	0.714479
XLOC_027380	ENSMUSG00000039959	Hip1	5:135406437-135545189	OK	22.0422	17.8204	-0.306733	0.714479
XLOC_015671	ENSMUSG00000024471	Myot	18:44334073-44355724	OK	1.39144	0.830764	-0.744072	0.714998
XLOC_028179	-	-	6:86028791-86028946	OK	20.3935	3.50814	-2.53933	0.715906
XLOC_017094	ENSMUSG00000024868	Dkk1	19:30545862-30549665	OK	1.38544	0.880843	-0.653385	0.716294
XLOC_003474	ENSMUSG00000008398	Elk3	10:93247413-93311135	OK	44.6011	57.6166	0.369407	0.716488
XLOC_013573	ENSMUSG00000022876	Samsn1	16:75858792-76022270	OK	0.429246	0.76936	0.841855	0.717112
XLOC_009119	-	-	13:34611088-34611649	OK	0.232004	0.781162	1.75147	0.719148
XLOC_005484	ENSMUSG00000050541	Adra1b	11:43774605-43901210	OK	4.50716	6.37789	0.500863	0.720315
XLOC_024661	ENSMUSG00000028494	Plin2	4:86648385-86670067	OK	47.5678	65.6213	0.464178	0.720505
XLOC_031161	ENSMUSG00000051811	Cox6b2	7:4751791-4753094	OK	15.8547	24.9984	0.656922	0.723755
XLOC_000050	ENSMUSG00000025921	Rdh10	1:16105773-16133734	OK	10.2005	7.6919	-0.407227	0.724157
XLOC_001647	-	-	1:132291127-132291651	OK	0.602211	1.46312	1.28071	0.724235
XLOC_020198	ENSMUSG00000040093	Bmf	2:118528756-118549687	OK	6.92788	3.74599	-0.887064	0.724313
XLOC_028287	ENSMUSG00000030077	Chl1	6:103510875-103733035	OK	0.982893	0.661605	-0.571065	0.724714
XLOC_029268	ENSMUSG00000030022	Adamts9	6:92772698-93272889	OK	12.2661	9.51271	-0.36675	0.726096
XLOC_029267	ENSMUSG00000030020	Prickle2	6:92370891-92706145	OK	3.46234	2.64089	-0.390724	0.726495
XLOC_030340	ENSMUSG00000038239	Hrc	7:45335289-45338973	OK	2.51806	1.7071	-0.560761	0.729241
XLOC_034661	ENSMUSG00000032171	Pin1	9:20652129-20666584	OK	10.6999	13.5068	0.336081	0.729241
XLOC_014963	ENSMUSG00000024391	Apom	17:35128996-35132050	OK	0.505049	0.223905	-1.17353	0.729744
XLOC_021937	ENSMUSG00000037152	Ndufc1	3:51404676-51408988	OK	57.4268	89.6504	0.642587	0.729744
XLOC_018020	-	-	2:73594998-73595519	OK	0.327563	0.875842	1.4189	0.730641
XLOC_023674	ENSMUSG00000041000	Trim62	4:128883579-128911328	OK	3.8169	2.79938	-0.447295	0.73082
XLOC_001833	ENSMUSG00000040181	Fmo1	1:162829560-162866548	OK	3.32618	2.15295	-0.627554	0.731107
XLOC_002500	ENSMUSG00000020125	Elane	10:79886311-79888216	OK	0.20043	0.536356	1.4201	0.731107
XLOC_012722	ENSMUSG00000005958	Ephb3	16:21204750-21223337	OK	27.6458	20.4619	-0.434117	0.732856
XLOC_007738	ENSMUSG00000021242	Npc2	12:84754559-84773112	OK	48.2298	59.6545	0.306705	0.733923
XLOC_028289	-	-	6:104310579-104310632	OK	14278.9	4994.32	-1.51552	0.734206
XLOC_026578	ENSMUSG00000083840	Gm15459	5:5781529-5783636	OK	30.4604	41.5626	0.44835	0.73511
XLOC_031676	ENSMUSG00000036570	Fxyd1	7:31051680-31055656	OK	11.1278	6.80961	-0.708521	0.736166
XLOC_020122	ENSMUSG00000074971	Fibin	2:110359729-110363299	OK	57.9075	45.915	-0.334786	0.736552
XLOC_027485	ENSMUSG00000093910	Zfp853	5:143287754-143292356	OK	0.608287	0.328409	-0.889256	0.737004
XLOC_004218	ENSMUSG00000020455	Trim11	11:58978092-58991460	OK	9.90174	13.0318	0.396284	0.737669
XLOC_029613	-	-	6:138187313-138187373	OK	9738.77	4698.12	-1.05166	0.738012
XLOC_023848	ENSMUSG00000028927	Padi2	4:140906343-140957902	OK	0.587674	0.195197	-1.59009	0.738396
XLOC_020357	ENSMUSG00000074796	Slc4a11	2:130684112-130697519	OK	0.927094	1.44397	0.639253	0.738673
XLOC_032890	ENSMUSG00000038489	Polr2l	7:141471859-141475132	OK	3.53456	5.10848	0.531361	0.739441
XLOC_005438	ENSMUSG00000081076	Rpsa-ps4	11:33038815-33039703	OK	0.283094	0.610855	1.10955	0.739503
XLOC_029762	ENSMUSG00000051527	Usp29	7:6961159-6964450	OK	0.786367	0.484632	-0.698314	0.73978
XLOC_002980	ENSMUSG00000039116	Gpr126	10:14402584-14545412	OK	3.75211	2.82194	-0.411014	0.740348
XLOC_013287	ENSMUSG00000063427	Rps10-ps2	16:20822102-20822677	OK	0.282798	0.670069	1.24454	0.740348
XLOC_018398	ENSMUSG00000027133	Nop10	2:112261925-112263269	OK	28.7669	37.1561	0.369189	0.740348
XLOC_022079	ENSMUSG00000028005	Gucy1b3	3:82032003-82074711	OK	9.48075	7.25487	-0.386051	0.740348
XLOC_038373	ENSMUSG00000031099	Smarca1	X:47809367-47892974	OK	10.5239	7.9844	-0.398413	0.740348
XLOC_016994	ENSMUSG00000039982	Dtx4	19:12466340-12501996	OK	5.12781	3.95746	-0.37377	0.740729
XLOC_007310	-	-	12:110803808-110804199	OK	1.9574	3.83083	0.968715	0.741384
XLOC_030052	ENSMUSG00000040466	Blvrb	7:27447977-27466144	OK	15.1246	21.5211	0.508858	0.741384
XLOC_001112	ENSMUSG00000041779	Tram2	1:20996295-21079229	OK	11.2245	9.00126	-0.318452	0.741612
XLOC_017878	-	-	2:53191541-53191616	OK	382.539	157.253	-1.28252	0.741612
XLOC_029586	ENSMUSG00000030201	Lrp6	6:134446475-134566965	OK	18.3814	14.9077	-0.302188	0.741991
XLOC_027601	ENSMUSG00000046178	Nxph1	6:8948430-9249032	OK	0.52185	0.300072	-0.798325	0.742051
XLOC_011862	ENSMUSG00000023034	Nr4a1	15:101254325-101274792	OK	17.7078	22.5575	0.349221	0.744222
XLOC_013508	ENSMUSG00000068196	Col8a1	16:57624257-57754737	OK	92.0464	73.2919	-0.328706	0.74428
XLOC_030438	ENSMUSG00000058145	Adamts17	7:66839734-67152625	OK	2.28227	1.23723	-0.88336	0.74428
XLOC_032824	ENSMUSG00000031004	Mki67	7:135689594-135716379	OK	28.7997	23.1921	-0.31242	0.74428
XLOC_027759	-	-	6:38612215-38612546	OK	2.03555	0.770348	-1.40184	0.744656
XLOC_027918	-	-	6:49062292-49062644	OK	0.313695	1.22734	1.9681	0.744925
XLOC_006055	ENSMUSG00000020682	Mmp28	11:83437685-83463071	OK	1.95618	1.3136	-0.574515	0.745569
XLOC_027879	-	-	6:47872341-47872610	OK	5.67861	2.53722	-1.16229	0.745837
XLOC_008412	ENSMUSG00000091264	Smim13	13:41249859-41276574	OK	7.75542	5.98309	-0.374315	0.746056
XLOC_024092	ENSMUSG00000029068	Ccnl2	4:155812488-155824543	OK	26.654	33.867	0.345527	0.746056
XLOC_026949	ENSMUSG00000053030	Spink2	5:77205106-77211471	OK	0.553265	1.07514	0.958476	0.746056
XLOC_004190	ENSMUSG00000037243	Zfp692	11:58307068-58314918	OK	4.99427	6.81969	0.449432	0.746323
XLOC_003197	ENSMUSG00000020099	Unc5b	10:60762609-60831581	OK	52.3114	64.8363	0.309677	0.746652
XLOC_012670	ENSMUSG00000041617	Ccdc74a	16:17646469-17650738	OK	1.83493	3.56719	0.959062	0.746652
XLOC_025576	ENSMUSG00000067855	Speer3	5:13791618-13796820	OK	0.484304	0.895473	0.886737	0.746652
XLOC_028908	ENSMUSG00000068551	Zfp467	6:48427696-48445825	OK	8.02288	5.56056	-0.528891	0.746652
XLOC_031677	ENSMUSG00000057092	Fxyd3	7:31059341-31076704	OK	1.08062	2.16732	1.00405	0.746652
XLOC_019732	ENSMUSG00000027016	Zfp385b	2:77410633-77819639	OK	2.22786	1.45725	-0.612413	0.746923
XLOC_029285	ENSMUSG00000030059	Tmf1	6:97155100-97179124	OK	17.4021	13.7887	-0.335768	0.746923
XLOC_003604	-	-	10:120632280-120633301	OK	0.392033	0.816072	1.05772	0.748088
XLOC_007680	-	-	12:78119855-78120540	OK	0.257949	0.746164	1.53241	0.748458
XLOC_001335	ENSMUSG00000025955	Akr1cl	1:65012688-65032759	OK	0.28999	0.599659	1.04814	0.748985
XLOC_032609	-	-	7:110108405-110108537	OK	21.8017	54.8655	1.33146	0.748985
XLOC_034857	ENSMUSG00000074415	2610203C20Rik	9:41580740-41617772	OK	26.6457	33.918	0.348148	0.748985
XLOC_014780	ENSMUSG00000024176	Sox8	17:25565891-25570686	OK	1.42663	0.902768	-0.660188	0.749354
XLOC_019144	ENSMUSG00000027584	Oprl1	2:181715015-181720985	OK	1.15243	0.694695	-0.730225	0.749354
XLOC_008354	ENSMUSG00000050295	Foxc1	13:31806645-31810635	OK	7.35399	5.59168	-0.395246	0.749564
XLOC_013592	ENSMUSG00000022894	Adamts5	16:85858169-85901125	OK	18.3835	14.839	-0.309012	0.749564
XLOC_017129	ENSMUSG00000067279	Ppp1r3c	19:36731736-36736653	OK	1.27896	0.76684	-0.737977	0.749564
XLOC_018040	ENSMUSG00000042448	Hoxd1	2:74762979-74765141	OK	0.516319	0.271032	-0.929799	0.749564
XLOC_016203	-	-	18:71254433-71255079	OK	1.13263	0.503594	-1.16935	0.749931
XLOC_014724	ENSMUSG00000023905	Tnfrsf12a	17:23660522-23677449	OK	88.7275	134.865	0.604067	0.750298
XLOC_002853	ENSMUSG00000039994	Timeless	10:128225837-128252941	OK	17.1961	12.9085	-0.413765	0.750869
XLOC_020467	ENSMUSG00000027435	Cd93	2:148436639-148443563	OK	2.36417	1.76755	-0.419579	0.750869
XLOC_024342	ENSMUSG00000046312	AI464131	4:41495603-41503076	OK	2.39542	1.71752	-0.479957	0.750869
XLOC_029593	ENSMUSG00000047104	Pbp2	6:135309137-135314757	OK	2.0468	3.15887	0.626036	0.751129
XLOC_030117	ENSMUSG00000074221	Zfp568	7:29983954-30028282	OK	17.7429	14.2439	-0.316893	0.751129
XLOC_006785	-	-	12:20635250-20635602	OK	2.28358	0.834499	-1.45232	0.751858
XLOC_014535	ENSMUSG00000037104	Socs5	17:87107621-87137857	OK	18.1692	22.8133	0.328382	0.751858
XLOC_039308	ENSMUSG00000069049	Eif2s3y	Y:1010542-1035033	OK	10.3681	16.757	0.692606	0.753157
XLOC_026267	ENSMUSG00000029614	Rpl6	5:121204480-121209241	OK	335.261	424.08	0.339052	0.753568
XLOC_017291	-	-	19:61304822-61304886	OK	4694.14	2268.19	-1.04932	0.75434
XLOC_030578	ENSMUSG00000052572	Dlg2	7:91090705-92447003	OK	1.41473	0.857408	-0.722468	0.755888
XLOC_013117	-	-	16:3627103-3627327	OK	2.22955	7.04091	1.65901	0.756144
XLOC_021346	ENSMUSG00000043472	Lce3d	3:92957389-92958574	OK	0.15218	0.75794	2.31631	0.756144
XLOC_002682	ENSMUSG00000019932	Kera	10:97607204-97613688	OK	0.75028	0.345014	-1.12077	0.756712
XLOC_011471	-	-	15:39966129-39966810	OK	0.195824	0.62589	1.67636	0.75764
XLOC_030922	ENSMUSG00000047721	Bola2	7:126687458-126697058	OK	69.8003	104.304	0.579483	0.75882
XLOC_001667	ENSMUSG00000026463	Atp2b4	1:133702597-133801041	OK	10.1516	8.04984	-0.334672	0.759074
XLOC_011764	ENSMUSG00000036561	Ppp6r2	15:89211558-89287004	OK	9.10612	6.92919	-0.394149	0.760127
XLOC_027675	ENSMUSG00000004285	Atp6v1f	6:29467717-29470512	OK	53.9392	69.5602	0.366929	0.760526
XLOC_002693	ENSMUSG00000019966	Kitl	10:100015629-100100413	OK	3.47944	4.72063	0.440124	0.76251
XLOC_007678	-	-	12:78117007-78118606	OK	0.290676	0.595477	1.03464	0.762968
XLOC_011277	ENSMUSG00000022122	Ednrb	14:103814618-103844181	OK	3.13467	2.1727	-0.528826	0.763009
XLOC_020525	-	-	2:152226142-152226636	OK	0.252754	0.766227	1.60004	0.763009
XLOC_036022	-	-	9:63941210-63941720	OK	0.669919	1.52067	1.18264	0.763009
XLOC_016600	-	-	19:36235994-36236277	OK	0.722871	2.67987	1.89035	0.764029
XLOC_003055	-	-	10:30604033-30604293	OK	3.72853	1.42161	-1.39108	0.764173
XLOC_035702	ENSMUSG00000059974	Ntm	9:28994749-29963141	OK	2.41529	1.41301	-0.77343	0.765439
XLOC_011118	ENSMUSG00000007989	Fzd3	14:65201024-65262463	OK	4.09396	3.00835	-0.444525	0.766389
XLOC_031823	ENSMUSG00000050708	Ftl1	7:45457943-45459884	OK	779.594	1924.14	1.30342	0.766881
XLOC_011822	ENSMUSG00000023484	Prph	15:99055173-99058978	OK	4.99658	3.43263	-0.541627	0.767201
XLOC_011842	ENSMUSG00000023026	Dip2b	15:100038663-100219473	OK	5.84572	4.5919	-0.348291	0.767201
XLOC_015746	ENSMUSG00000036412	Arsi	18:60911779-60919516	OK	4.75091	3.45129	-0.461067	0.767237
XLOC_003805	ENSMUSG00000020407	Upp1	11:9118102-9136170	OK	0.81416	1.60405	0.978335	0.767378
XLOC_030948	ENSMUSG00000053877	Srcap	7:127537996-127565266	OK	23.3096	18.0048	-0.372545	0.768251
XLOC_013089	ENSMUSG00000022941	Ripply3	16:94328419-94336935	OK	0.243803	0.468758	0.943127	0.768981
XLOC_014527	-	-	17:85691970-85692232	OK	3.37609	0.944131	-1.83829	0.769016
XLOC_013322	-	-	16:26454788-26454844	OK	18192	31522.8	0.793088	0.769363
XLOC_015263	-	-	17:63050360-63051352	OK	0.612377	0.315883	-0.95503	0.769501
XLOC_035707	ENSMUSG00000031995	St14	9:31089401-31131853	OK	1.33224	2.09333	0.65194	0.769847
XLOC_022633	ENSMUSG00000039103	Nexn	3:152236983-152266320	OK	30.7378	24.3668	-0.335099	0.771704
XLOC_019296	ENSMUSG00000026976	Pax8	2:24420550-24486855	OK	0.599925	0.28654	-1.06605	0.771943
XLOC_006622	ENSMUSG00000025582	Nptx1	11:119538718-119547753	OK	2.11542	2.83708	0.423464	0.772182
XLOC_028337	ENSMUSG00000030310	Slc6a1	6:114282634-114317522	OK	1.00215	0.668269	-0.584594	0.772525
XLOC_028188	ENSMUSG00000057278	Snrpg	6:86371582-86378902	OK	189.366	243.576	0.36319	0.773344
XLOC_011019	ENSMUSG00000022221	Ripk3	14:55784995-55788857	OK	26.5992	33.2847	0.323476	0.774027
XLOC_020587	ENSMUSG00000038259	Gdf5	2:155940727-155945367	OK	1.01049	0.617123	-0.711425	0.774398
XLOC_019477	ENSMUSG00000026869	Psmd5	2:34850343-34870939	OK	30.8396	41.4815	0.427684	0.775551
XLOC_004159	ENSMUSG00000020267	Hint1	11:54866382-54870501	OK	251.501	309.662	0.300131	0.775994
XLOC_038095	ENSMUSG00000080877	Rpl22-ps1	X:8038610-8038996	OK	1.15543	2.55846	1.14685	0.776155
XLOC_019214	ENSMUSG00000026768	Itga8	2:12106631-12311300	OK	14.0986	10.5465	-0.418792	0.77655
XLOC_006028	ENSMUSG00000020704	Asic2	11:80880168-81968457	OK	0.470981	0.287011	-0.714563	0.777177
XLOC_013483	-	-	16:51980936-51981299	OK	0.513312	1.55758	1.6014	0.777644
XLOC_014168	ENSMUSG00000039518	Cdsn	17:35552127-35557180	OK	1.01359	1.54306	0.606315	0.778678
XLOC_020982	ENSMUSG00000027692	Tnik	3:28263213-28675858	OK	3.61491	2.70427	-0.41872	0.778678
XLOC_029145	ENSMUSG00000063063	Ctnna2	6:76881627-77979699	OK	4.094	2.89791	-0.498498	0.778678
XLOC_031830	ENSMUSG00000030827	Fgf21	7:45613906-45615490	OK	6.52887	4.35647	-0.583672	0.778678
XLOC_007822	ENSMUSG00000021188	Trip11	12:101834005-101915335	OK	9.57704	7.42232	-0.367709	0.780016
XLOC_009438	ENSMUSG00000017778	Cox7c	13:86044815-86046904	OK	36.7227	49.0136	0.416509	0.780016
XLOC_039139	ENSMUSG00000025272	Tro	X:150644775-150657583	OK	21.3826	16.1267	-0.406986	0.780708
XLOC_015230	ENSMUSG00000039481	Nrtn	17:56751324-56757530	OK	1.21517	0.639246	-0.926716	0.780938
XLOC_011382	ENSMUSG00000047497	Adamts12	15:11064789-11349233	OK	16.4055	13.3445	-0.297928	0.781398
XLOC_032726	ENSMUSG00000030717	Nupr1	7:126623244-126627010	OK	58.7166	45.8121	-0.358039	0.781398
XLOC_014095	-	-	17:34128730-34129221	OK	1.24086	0.496274	-1.32213	0.782086
XLOC_027867	ENSMUSG00000033542	Arhgef5	6:43265581-43289465	OK	6.44771	8.50898	0.4002	0.782086
XLOC_034134	-	-	8:70012915-70013194	OK	1.8812	0.495442	-1.92486	0.782086
XLOC_023597	ENSMUSG00000032744	Heyl	4:123233555-123249875	OK	14.6932	7.70786	-0.930751	0.78252
XLOC_002551	ENSMUSG00000064441	Snord37	10:81176630-81182578	OK	0	212.732	inf	0.78399
XLOC_028800	ENSMUSG00000029765	Plxna4	6:32144429-32588192	OK	1.42389	1.07325	-0.407855	0.785081
XLOC_007479	ENSMUSG00000063632	Sox11	12:27334525-27342773	OK	15.4795	11.456	-0.434258	0.785102
XLOC_018618	ENSMUSG00000027350	Chgb	2:132781277-132795079	OK	1.97217	1.37443	-0.520951	0.785102
XLOC_032199	ENSMUSG00000059146	Ntrk3	7:78192361-78578408	OK	1.83074	1.16352	-0.653937	0.785328
XLOC_020965	ENSMUSG00000027630	Tbl1xr1	3:22076651-22216594	OK	6.91025	5.50001	-0.329303	0.787724
XLOC_033486	ENSMUSG00000097296, ENSMUSG00000065541	Gm26532,Mir24-2	8:84208814-84209609	OK	2.79384	4.44433	0.669718	0.787743
XLOC_029705	ENSMUSG00000035674	Ndufa3	7:3617372-3629929	OK	172.64	243.208	0.494427	0.787762
XLOC_010750	-	-	14:34673053-34673766	OK	0.435329	0.882255	1.01909	0.787781
XLOC_005578	ENSMUSG00000044894	Uqcrq	11:53427921-53430831	OK	349.971	433.632	0.309237	0.788004
XLOC_029710	ENSMUSG00000006333	Rps9	7:3703992-3707472	OK	1138.78	1432.77	0.331319	0.788023
XLOC_037632	ENSMUSG00000034755	Pcdh11x	X:120290258-120910619	OK	1.3161	0.833847	-0.658412	0.788023
XLOC_020935	ENSMUSG00000096025	Ralyl	3:13776847-14182287	OK	2.13692	0.55201	-1.95276	0.788367
XLOC_022512	ENSMUSG00000039701	Usp53	3:122933600-122984447	OK	3.34189	2.45413	-0.445451	0.788367
XLOC_010884	ENSMUSG00000021835	Bmp4	14:46379413-46390669	OK	51.9016	41.138	-0.335306	0.788607
XLOC_019460	ENSMUSG00000068966	Zbtb34	2:33406107-33431324	OK	5.30409	4.1521	-0.353265	0.788932
XLOC_019569	ENSMUSG00000026950	Neb	2:52136646-52338798	OK	5.42062	3.14211	-0.786724	0.790073
XLOC_001863	ENSMUSG00000026564	Dusp27	1:166098152-166127898	OK	2.30979	1.67382	-0.464618	0.79009
XLOC_034304	ENSMUSG00000045333	Zfp423	8:87661809-87959595	OK	6.45712	4.57766	-0.49628	0.79009
XLOC_021154	ENSMUSG00000027827	Kcnab1	3:65108983-65378226	OK	12.7895	19.7506	0.626936	0.791815
XLOC_012449	ENSMUSG00000048154	Kmt2d	15:98831595-98871361	OK	5.09898	4.01312	-0.345486	0.792557
XLOC_010629	ENSMUSG00000093760	Gm20678	14:18573501-18894267	OK	3.20925	7.45658	1.21628	0.793821
XLOC_012863	ENSMUSG00000034158	Lrrc58	16:37868388-37888858	OK	20.0862	16.3205	-0.299515	0.794256
XLOC_012024	-	-	15:38450774-38451085	OK	0.641382	2.18395	1.76769	0.794385
XLOC_015414	ENSMUSG00000024109	Nrxn1	17:90033643-91092805	OK	1.70085	1.08465	-0.649027	0.794385
XLOC_016818	ENSMUSG00000006457	Actn3	19:4861222-4877909	OK	3.16588	2.16094	-0.550947	0.794513
XLOC_027672	-	-	6:29390752-29390830	OK	22.2713	385.331	4.11284	0.794513
XLOC_035110	-	-	9:70026018-70026098	OK	19.1564	297.432	3.95666	0.794513
XLOC_026216	ENSMUSG00000094377	Gm24407	5:115490253-115490394	OK	1.18554	23.7287	4.32302	0.794628
XLOC_000521	-	-	1:93193595-93194113	OK	0.173534	2.24463	3.69318	0.794682
XLOC_005478	ENSMUSG00000020415	Pttg1	11:43420249-43426251	OK	16.2038	22.3044	0.460996	0.794682
XLOC_020943	ENSMUSG00000027562	Car2	3:14886425-14900769	OK	1.01287	0.606581	-0.739671	0.794682
XLOC_028027	-	-	6:66544480-66544744	OK	4.19885	1.71565	-1.29124	0.794682
XLOC_025534	-	-	5:7493278-7493362	OK	541.852	250.603	-1.1125	0.797499
XLOC_000696	ENSMUSG00000026418	Tnni1	1:135783064-135810989	OK	123.802	97.2386	-0.348434	0.797958
XLOC_015471	ENSMUSG00000040957	Cables1	18:11820675-11945627	OK	2.10392	1.45201	-0.53503	0.797958
XLOC_008931	-	-	13:21381381-21381435	OK	12524.6	4480.55	-1.48302	0.79807
XLOC_021792	ENSMUSG00000027508	Pag1	3:9687478-9833679	OK	3.04529	2.30344	-0.402788	0.798446
XLOC_026539	ENSMUSG00000029649	Pomp	5:147860627-147875778	OK	91.4135	113.482	0.311988	0.798446
XLOC_029409	ENSMUSG00000040797	Iqsec3	6:121372932-121473678	OK	0.73348	0.500294	-0.551982	0.798446
XLOC_031536	-	-	7:24529989-24530344	OK	2.26668	1.00655	-1.17116	0.798446
XLOC_039110	ENSMUSG00000083200	Gm15066	X:144285725-144288333	OK	0.856433	0.517745	-0.726098	0.798446
XLOC_000486	ENSMUSG00000044337	Ackr3	1:90203979-90216751	OK	11.2186	8.66472	-0.372674	0.799591
XLOC_025783	ENSMUSG00000029082	Bst1	5:43744615-43843247	OK	0.146873	0.570114	1.95668	0.799591
XLOC_015610	ENSMUSG00000045498	Pcdhb3	18:37300798-37304585	OK	0.514536	0.309659	-0.732593	0.799901
XLOC_026001	ENSMUSG00000058013	2011-09-01	5:93093223-93179114	OK	170.622	136.977	-0.316872	0.80197
XLOC_004325	ENSMUSG00000055775	Myh8	11:67277123-67308634	OK	1.79105	1.30752	-0.453973	0.802278
XLOC_035421	ENSMUSG00000032484	Ngp	9:110419749-110423010	OK	0.629193	1.17163	0.896939	0.802487
XLOC_029012	-	-	6:59349515-59349941	OK	1.19799	0.335481	-1.83632	0.802996
XLOC_027711	ENSMUSG00000086804	Gm13847	6:31605210-31743316	OK	0.353852	1.13516	1.68168	0.804534
XLOC_004792	ENSMUSG00000078695	Cisd3	11:97685825-97688621	OK	11.9632	16.9901	0.506096	0.804641
XLOC_015558	ENSMUSG00000038128	Camk4	18:32915825-33195767	OK	0.695833	0.492245	-0.499364	0.804953
XLOC_000867	ENSMUSG00000006411	Pvrl4	1:171370098-171388598	OK	0.482318	0.770018	0.674907	0.80557
XLOC_020021	ENSMUSG00000027217	Tspan18	2:93187547-93334505	OK	13.7234	9.40874	-0.544566	0.80557
XLOC_034672	ENSMUSG00000032177	Pde4a	9:21165713-21213250	OK	8.80942	12.0485	0.451737	0.80557
XLOC_008723	-	-	13:96687794-96688042	OK	7.96199	3.2053	-1.31267	0.80568
XLOC_021722	ENSMUSG00000036832	Lpar3	3:146220960-146286214	OK	0.244813	0.454955	0.894043	0.80568
XLOC_035453	ENSMUSG00000045594, ENSMUSG00000079260	Glb1,Tmppe	9:114401075-114474478	OK	15.6298	20.1711	0.367989	0.80821
XLOC_001995	ENSMUSG00000038776	Ephx1	1:180976154-181020904	OK	18.6747	24.4059	0.386141	0.808513
XLOC_011224	ENSMUSG00000034731	Dgkh	14:78566373-78732381	OK	3.6855	2.62996	-0.486822	0.808719
XLOC_025605	ENSMUSG00000039883	Lrrc17	5:21483823-21645605	OK	185.333	150.141	-0.303799	0.808719
XLOC_025751	ENSMUSG00000029094	Afap1	5:35893318-36003925	OK	31.2002	24.6166	-0.341923	0.808719
XLOC_004133	ENSMUSG00000018387	Shroom1	11:53457204-53467766	OK	1.2114	3.75713	1.63295	0.809022
XLOC_027308	-	-	5:123524266-123524804	OK	0.0328429	0.582476	4.14855	0.810636
XLOC_001644	-	-	1:132286681-132287183	OK	0.214173	0.652645	1.60752	0.810739
XLOC_005804	ENSMUSG00000041329	Atp1b2	11:69599735-69605942	OK	4.44519	3.14321	-0.500009	0.810739
XLOC_033643	-	-	8:105592963-105593413	OK	0.850742	0.350001	-1.28136	0.810739
XLOC_029313	ENSMUSG00000098494	AC167724.1	6:107448818-107448944	OK	8.30713	0.967269	-3.10236	0.811342
XLOC_008455	ENSMUSG00000021388	Aspn	13:49464026-49652746	OK	134.67	94.8861	-0.505156	0.811542
XLOC_021934	-	-	3:51253193-51253544	OK	0.437497	1.3869	1.66452	0.811642
XLOC_031781	ENSMUSG00000004473	Clec11a	7:44303769-44306959	OK	5.87671	4.06266	-0.532586	0.812541
XLOC_015827	ENSMUSG00000025880	Smad7	18:75367399-75395935	OK	16.3208	22.6336	0.471757	0.813035
XLOC_016231	ENSMUSG00000025427	Rnf165	18:77456109-77565147	OK	1.78119	1.06601	-0.740628	0.813035
XLOC_034997	-	-	9:57766346-57767882	OK	1.22136	0.742908	-0.717231	0.813035
XLOC_037597	ENSMUSG00000025592	Dach2	X:113297509-113836386	OK	0.426564	0.664089	0.638616	0.813035
XLOC_002541	ENSMUSG00000035242	Oaz1	10:80826655-80829291	OK	143.47	267.585	0.899253	0.813233
XLOC_011951	ENSMUSG00000022197	Pdzd2	15:12357053-12592556	OK	0.924032	0.683629	-0.43473	0.81363
XLOC_004080	-	-	11:50121205-50125683	OK	1.15506	0.791305	-0.545665	0.815406
XLOC_011020	ENSMUSG00000097542	Gm26751	14:55854035-55874735	OK	17.1184	13.1671	-0.378609	0.815406
XLOC_007042	ENSMUSG00000021219	Rgs6	12:82616924-83133744	OK	1.24799	0.758113	-0.719116	0.815699
XLOC_011417	ENSMUSG00000022265	Ank	15:27466676-27594909	OK	18.5854	26.8078	0.528485	0.815699
XLOC_003599	ENSMUSG00000056758	Hmga2	10:120361274-120476469	OK	180.197	231.271	0.360011	0.816378
XLOC_023387	ENSMUSG00000083780	Gm12728	4:105789868-105794711	OK	0.78214	0.294937	-1.40702	0.816378
XLOC_030339	ENSMUSG00000046721	Rpl14-ps1	7:45303154-45333841	OK	0.486405	0	#NAME?	0.816378
XLOC_000037	ENSMUSG00000016918	Sulf1	1:12692222-12861196	OK	77.8118	62.6487	-0.312704	0.817047
XLOC_000643	ENSMUSG00000026434	Nucks1	1:131910457-131936321	OK	46.1058	37.8843	-0.28335	0.817047
XLOC_014345	ENSMUSG00000034382	AI661453	17:47412733-47470638	OK	0.53	0.860632	0.699404	0.817047
XLOC_025687	ENSMUSG00000029162	Khk	5:30921555-30931248	OK	4.51479	7.03489	0.639869	0.817047
XLOC_004614	ENSMUSG00000020680	Taf15	11:83473085-83506743	OK	78.6336	63.8105	-0.301353	0.817718
XLOC_013688	-	-	16:97944436-97945125	OK	1.15901	0.575097	-1.01102	0.817718
XLOC_018642	ENSMUSG00000062098	Btbd3	2:138256564-138589292	OK	14.9386	12.096	-0.304511	0.817718
XLOC_036166	ENSMUSG00000032253	Phip	9:82866158-82975489	OK	8.13168	6.58271	-0.304872	0.818006
XLOC_031679	ENSMUSG00000019194	Scn1b	7:31116524-31126945	OK	6.35664	8.58801	0.43406	0.818587
XLOC_009223	-	-	13:54479184-54479274	OK	137.68	305.518	1.14994	0.819261
XLOC_025478	-	-	4:155222940-155223005	OK	946.18	63.8018	-3.89045	0.819261
XLOC_008519	ENSMUSG00000035493	Tgfbi	13:56609602-56639339	OK	67.9823	55.058	-0.304205	0.819541
XLOC_011261	-	-	14:99866517-99868945	OK	2.22997	1.53269	-0.54096	0.819541
XLOC_016281	-	-	19:3084578-3085170	OK	0.547897	1.14129	1.05869	0.819541
XLOC_035105	-	-	9:69905288-69905579	OK	0.107301	1.00347	3.22526	0.819541
XLOC_026664	ENSMUSG00000028995	Fam126a	5:23915275-24030690	OK	10.3619	8.29713	-0.320603	0.819928
XLOC_010231	ENSMUSG00000002324	Rec8	14:55618036-55625395	OK	0.254575	0.542507	1.09155	0.820697
XLOC_030616	ENSMUSG00000015957	Wnt11	7:98835111-98855195	OK	14.8482	10.9589	-0.438182	0.820697
XLOC_025428	ENSMUSG00000039911	Spsb1	4:149896279-149955043	OK	26.5774	21.237	-0.32362	0.821175
XLOC_017742	ENSMUSG00000052951	C130021I20Rik	2:33641192-33666380	OK	4.86362	3.28604	-0.565678	0.822144
XLOC_002125	-	-	10:11302329-11302696	OK	1.7316	0.717329	-1.2714	0.82367
XLOC_009824	ENSMUSG00000021890	Eaf1	14:31495078-31509858	OK	14.2221	17.5875	0.30641	0.824815
XLOC_020716	-	-	2:165389042-165389155	OK	65.5053	133.78	1.03018	0.824904
XLOC_035060	ENSMUSG00000053641	Dennd4a	9:64811339-64919667	OK	8.06795	6.47628	-0.317036	0.825376
XLOC_016134	ENSMUSG00000038059	Smim3	18:60474188-60501983	OK	13.5332	17.5495	0.374918	0.825661
XLOC_036216	ENSMUSG00000045414	1190002N15Rik	9:94517863-94538081	OK	17.8344	14.3231	-0.316324	0.825661
XLOC_005654	ENSMUSG00000037001	Zfp39	11:58888152-58904225	OK	1.95411	1.34853	-0.535123	0.82575
XLOC_001882	-	-	1:169038145-169039277	OK	0.720836	1.31956	0.872318	0.826407
XLOC_034761	ENSMUSG00000032118	Fez1	9:36821938-36878924	OK	16.8142	21.7863	0.373737	0.826407
XLOC_029608	ENSMUSG00000030220	Arhgdib	6:136923054-136941899	OK	102.289	126.364	0.304936	0.82716
XLOC_034522	ENSMUSG00000074030	Exoc8	8:124890299-124897705	OK	4.28211	3.36841	-0.346255	0.82716
XLOC_030132	ENSMUSG00000036931	Nfkbid	7:30421731-30428746	OK	0.369874	0.622584	0.751232	0.827247
XLOC_009485	ENSMUSG00000021668	Polk	13:96480688-96542499	OK	7.0971	9.10247	0.359028	0.827628
XLOC_011832	ENSMUSG00000044217	Aqp5	15:99590848-99594829	OK	0.545483	0.928351	0.767135	0.829985
XLOC_015368	-	-	17:81374149-81374493	OK	4.81869	2.50981	-0.941064	0.829985
XLOC_035586	-	-	9:14675922-14676202	OK	3.51787	1.28579	-1.45205	0.829985
XLOC_019612	ENSMUSG00000026980	Ly75	2:60292101-60383303	OK	4.05056	5.20886	0.362846	0.831109
XLOC_000449	ENSMUSG00000026251	Chrnd	1:87190651-87200069	OK	1.83538	1.25484	-0.548573	0.832216
XLOC_011429	-	-	15:32779067-32779358	OK	4.86256	2.33774	-1.0566	0.832216
XLOC_012739	ENSMUSG00000022868	Ahsg	16:22892041-22899438	OK	2.59718	1.63487	-0.667772	0.832216
XLOC_037777	-	-	X:140434618-140435009	OK	1.35055	0.0773349	-4.12628	0.832775
XLOC_026782	ENSMUSG00000029096	Htra3	5:35652031-35679782	OK	11.9618	8.93352	-0.42113	0.833039
XLOC_030198	ENSMUSG00000034957	Cebpa	7:35119292-35121926	OK	5.22585	6.91447	0.403953	0.833401
XLOC_022436	ENSMUSG00000068740	Celsr2	3:108390850-108415552	OK	2.19875	1.40363	-0.647519	0.833732
XLOC_011726	ENSMUSG00000078954	Arhgap8	15:84720051-84772207	OK	0.883464	0.394841	-1.1619	0.834598
XLOC_006770	-	-	12:18648412-18648784	OK	0.0727018	1.10799	3.92981	0.834777
XLOC_003511	ENSMUSG00000036602	Alx1	10:103007846-103029054	OK	1.04398	0.635225	-0.716754	0.835151
XLOC_019421	ENSMUSG00000050737	Ptges	2:30889410-30929863	OK	12.0965	19.4677	0.68649	0.835232
XLOC_016417	ENSMUSG00000024663	Rab3il1	19:10001668-10038380	OK	11.5103	8.84074	-0.38068	0.835508
XLOC_000659	ENSMUSG00000026447	Pik3c2b	1:133045666-133108687	OK	1.33563	0.981777	-0.444056	0.835767
XLOC_010598	-	-	14:7803957-7804430	OK	0.0539714	0.621608	3.52574	0.835767
XLOC_022375	ENSMUSG00000091115, ENSMUSG00000027848	BC027582,Olfml3	3:103722221-103738001	OK	56.6838	40.8847	-0.471375	0.836461
XLOC_034253	ENSMUSG00000074215	Gm10643	8:84063560-84065137	OK	1.13854	0.716579	-0.667988	0.836461
XLOC_005498	ENSMUSG00000020340	Cyfip2	11:46193849-46312859	OK	2.47157	1.82702	-0.435938	0.83694
XLOC_023915	ENSMUSG00000066026	Dhrs3	4:144891617-144928209	OK	24.9681	18.3573	-0.443736	0.83694
XLOC_010443	ENSMUSG00000097142	Gm26778	14:102976576-102982637	OK	23.2501	18.2721	-0.347597	0.837583
XLOC_008670	ENSMUSG00000050334, ENSMUSG00000065424	C130071C03Rik,Mir9-2	13:83721380-83741308	OK	1.19195	0.649973	-0.874876	0.838013
XLOC_018030	ENSMUSG00000001819	Hoxd13	2:74668309-74671599	OK	6.07963	4.52225	-0.426944	0.838013
XLOC_034863	-	-	9:43240191-43240848	OK	0.217949	0.523777	1.26496	0.838013
XLOC_025549	ENSMUSG00000056004	9330182L06Rik	5:9266117-9481825	OK	1.61662	1.15019	-0.491116	0.838171
XLOC_027753	ENSMUSG00000057696	Rpl30-ps1	6:38376806-38377154	OK	0.699651	0.0832144	-3.07173	0.838171
XLOC_017192	ENSMUSG00000037071	Scd1	19:44394450-44407709	OK	39.486	32.4536	-0.282964	0.838539
XLOC_011250	ENSMUSG00000055639	Dach1	14:97786852-98169765	OK	0.85414	0.569353	-0.585149	0.838581
XLOC_033272	ENSMUSG00000031521	Aga	8:53511701-53523421	OK	12.0164	15.7691	0.39209	0.838581
XLOC_003290	ENSMUSG00000020241	Col6a2	10:76593747-76623630	OK	160.201	128.332	-0.320007	0.83949
XLOC_024765	ENSMUSG00000035407	Kank4	4:98754897-98817641	OK	4.60809	2.86029	-0.688007	0.839645
XLOC_031418	ENSMUSG00000097038	Gm26821	7:18925887-18965319	OK	0.545748	0.233387	-1.22551	0.839992
XLOC_037742	ENSMUSG00000044550	Tceal3	X:136590841-136668378	OK	4.53948	3.02432	-0.585918	0.839992
XLOC_013490	-	-	16:55537518-55537600	OK	18.8525	184.176	3.28826	0.840243
XLOC_001634	-	-	1:132268407-132279449	OK	1.02309	2.38225	1.2194	0.841011
XLOC_006786	-	-	12:20635864-20636447	OK	0.881312	0.370257	-1.25112	0.841011
XLOC_036021	-	-	9:63940000-63940258	OK	0.218624	2.13962	3.29083	0.841644
XLOC_021517	ENSMUSG00000040896	Kcnd3	3:105441594-105674002	OK	1.39294	0.234699	-2.56924	0.841947
XLOC_036116	ENSMUSG00000032181	Scg3	9:75643263-75683996	OK	1.80506	1.20902	-0.578212	0.841947
XLOC_015157	-	-	17:46856176-46857619	OK	0.603182	1.00471	0.73611	0.84229
XLOC_036448	ENSMUSG00000035498	Cdcp1	9:123170823-123216038	OK	0.716295	1.21199	0.758751	0.843261
XLOC_018100	ENSMUSG00000048388	Fam171b	2:83812635-83883486	OK	4.32328	6.05325	0.485582	0.843431
XLOC_034610	ENSMUSG00000031937	Vstm5	9:15239044-15259393	OK	0.634236	1.04747	0.72382	0.843431
XLOC_001495	ENSMUSG00000073616	Myeov2	1:92637144-92641985	OK	73.0009	95.4947	0.387505	0.844952
XLOC_033997	ENSMUSG00000039633	Lonrf1	8:36216063-36249516	OK	6.88777	5.34775	-0.365105	0.845414
XLOC_034516	ENSMUSG00000050751	Pgbd5	8:124369007-124439658	OK	1.09426	0.677427	-0.69182	0.845414
XLOC_003462	-	-	10:91181477-91181599	OK	9.31563	66.7383	2.84079	0.846302
XLOC_028829	-	-	6:36838122-36838539	OK	0.697196	0.263189	-1.40547	0.846302
XLOC_022660	-	-	3:158069825-158070401	OK	0.617173	0.223068	-1.46819	0.84647
XLOC_019130	ENSMUSG00000016344	Ppdpf	2:181187246-181190342	OK	23.5981	31.8577	0.432967	0.846734
XLOC_035417	ENSMUSG00000032482	Cspg5	9:110243782-110262575	OK	0.55799	0.350252	-0.671847	0.846734
XLOC_011723	ENSMUSG00000022438	Parvb	15:84232042-84315688	OK	6.09501	11.7153	0.942694	0.846878
XLOC_036255	ENSMUSG00000032527	Pccb	9:100982031-101034898	OK	18.3245	13.7801	-0.411179	0.846878
XLOC_009913	ENSMUSG00000089901	Gm8113	14:43925389-43933411	OK	15.6733	19.6368	0.325249	0.8475
XLOC_012524	ENSMUSG00000036678	Aaas	15:102338246-102350759	OK	29.333	35.9348	0.292853	0.847763
XLOC_023986	ENSMUSG00000041556	Fbxo2	4:148160620-148166424	OK	1.07458	1.71407	0.673653	0.849099
XLOC_029289	ENSMUSG00000030064	Frmd4b	6:97286866-97617541	OK	4.58533	3.06159	-0.582742	0.849622
XLOC_012829	ENSMUSG00000052133	Sema5b	16:35541144-35664732	OK	2.66531	1.68233	-0.663841	0.849979
XLOC_012224	ENSMUSG00000057346	Apol9a	15:77403788-77411080	OK	0.468806	0.766435	0.709171	0.850215
XLOC_021321	-	-	3:90623984-90624447	OK	0.522049	1.14997	1.13934	0.850355
XLOC_021345	ENSMUSG00000045475	Lce3c	3:92944485-92945730	OK	0.339008	0.919413	1.43939	0.850355
XLOC_016323	ENSMUSG00000056481	Cd248	19:5068077-5085531	OK	91.8626	75.7581	-0.278077	0.851327
XLOC_010626	ENSMUSG00000012405	Rpl15	14:18267822-18331945	OK	140.927	189.974	0.430851	0.851492
XLOC_031861	ENSMUSG00000030854	Ptpn5	7:47077797-47133684	OK	1.49959	0.920941	-0.703386	0.852721
XLOC_030497	ENSMUSG00000038763	Alpk3	7:81057599-81105612	OK	1.10517	0.759058	-0.541991	0.852981
XLOC_004440	-	-	11:73086575-73087648	OK	0.884708	0.499191	-0.825608	0.853499
XLOC_029700	ENSMUSG00000069806	Cacng7	7:3332954-3368216	OK	17.3658	21.4375	0.303886	0.854111
XLOC_031327	-	-	7:12802423-12802855	OK	0.60862	1.31397	1.11032	0.85437
XLOC_012418	ENSMUSG00000048218	Amigo2	15:97244073-97385689	OK	2.07717	1.33764	-0.634927	0.854532
XLOC_007236	-	-	12:109577527-109577939	OK	1.13268	2.19252	0.952845	0.855182
XLOC_011568	ENSMUSG00000059895	Ptp4a3	15:73723144-73758766	OK	5.87523	7.52751	0.357529	0.855182
XLOC_016545	ENSMUSG00000024921	Smarca2	19:26605114-26823907	OK	29.8541	22.1432	-0.431065	0.855182
XLOC_027893	-	-	6:48516479-48517084	OK	1.03574	0.528832	-0.969776	0.855219
XLOC_035144	ENSMUSG00000032202	Rab27a	9:73044853-73097629	OK	1.69406	1.15241	-0.555832	0.855219
XLOC_035002	ENSMUSG00000032323	Cyp11a1	9:58015012-58027020	OK	0.421021	0.749317	0.831683	0.855543
XLOC_001223	-	-	1:45367405-45369243	OK	1.01761	0.624982	-0.703298	0.855799
XLOC_003591	-	-	10:118992852-118992978	OK	13.8424	35.6741	1.36579	0.857526
XLOC_013484	-	-	16:51982480-51985143	OK	0.290221	1.13455	1.96689	0.858007
XLOC_001936	-	-	1:172388336-172389132	OK	0.158992	0.448546	1.4963	0.858455
XLOC_006261	ENSMUSG00000078134	Gm12355	11:98624350-98625661	OK	0.634613	0.347785	-0.867681	0.858932
XLOC_019544	ENSMUSG00000086644	Gm13470	2:46419534-46442710	OK	1.4236	2.72474	0.936575	0.859503
XLOC_023276	ENSMUSG00000085183	Gm12603	4:89050307-89084614	OK	0.602328	2.06501	1.77753	0.859756
XLOC_030600	ENSMUSG00000051727	Kctd14	7:97451333-97459553	OK	0.71022	1.73448	1.28817	0.860863
XLOC_035918	ENSMUSG00000032057	4833427G06Rik	9:51081312-51102078	OK	0.329544	0.664107	1.01094	0.861115
XLOC_021322	ENSMUSG00000063767	S100a7a	3:90654301-90658130	OK	0.576535	1.06321	0.882951	0.861555
XLOC_018579	ENSMUSG00000027405	Nop56	2:130274429-130284547	OK	139.666	206.018	0.560787	0.861679
XLOC_022206	ENSMUSG00000049128	Ivl	3:92570911-92573715	OK	0.291753	0.502465	0.784276	0.862617
XLOC_003802	ENSMUSG00000020431	Adcy1	11:7063488-7178506	OK	3.37202	2.59306	-0.378957	0.863127
XLOC_004090	ENSMUSG00000036545	Adamts2	11:50599297-50807573	OK	16.8327	12.9601	-0.377184	0.863127
XLOC_008280	ENSMUSG00000075031	Hist1h2bb	13:23746733-23747202	OK	0.246292	0.800766	1.70101	0.863127
XLOC_011753	ENSMUSG00000034333	Zbed4	15:88751659-88784516	OK	3.72696	2.86549	-0.379217	0.863127
XLOC_013989	ENSMUSG00000039512	Uhrf1bp1	17:27856489-27900041	OK	8.37999	6.86011	-0.288717	0.863127
XLOC_015600	ENSMUSG00000024474	Ik	18:36744655-36757639	OK	66.0331	54.5159	-0.276513	0.863127
XLOC_017136	ENSMUSG00000048612	Myof	19:37899035-38043578	OK	41.9145	50.9827	0.282559	0.863127
XLOC_021214	-	-	3:83359285-83359574	OK	1.43525	0.471795	-1.60507	0.863127
XLOC_023748	-	-	4:133672757-133673384	OK	0.74241	1.34113	0.853161	0.863127
XLOC_032214	ENSMUSG00000039062	Anpep	7:79821802-79848210	OK	11.3199	8.9065	-0.345926	0.863127
XLOC_032831	ENSMUSG00000091002	Tcerg1l	7:138208973-138397730	OK	0.736331	0.438637	-0.747328	0.863127
XLOC_033234	ENSMUSG00000070047	Fat1	8:44935246-45052259	OK	48.8173	39.4421	-0.307657	0.863127
XLOC_036308	ENSMUSG00000097099	Gm9917	9:107551554-107568415	OK	9.40079	12.8126	0.446708	0.863127
XLOC_036152	ENSMUSG00000032330	Cox7a2	9:79755240-79759853	OK	101.599	124.844	0.297251	0.863624
XLOC_027217	ENSMUSG00000009013	Dynll1	5:115279665-115300999	OK	364.063	454.769	0.320946	0.863804
XLOC_034146	ENSMUSG00000055707	Klhl26	8:70449345-70476943	OK	10.3031	12.9692	0.332006	0.863804
XLOC_025095	ENSMUSG00000028789	Adc	4:128930232-128962442	OK	8.30634	11.673	0.490886	0.864146
XLOC_005197	ENSMUSG00000048807	Slc35e4	11:3907020-3914664	OK	7.50521	9.48414	0.337624	0.864725
XLOC_024684	ENSMUSG00000070923	Klhl9	4:88718291-88722842	OK	31.6124	25.8164	-0.292204	0.864725
XLOC_028891	-	-	6:43264391-43264882	OK	0.618239	1.25367	1.01992	0.864725
XLOC_006965	ENSMUSG00000060073	Psma3	12:70974620-71015832	OK	150.515	205.288	0.447741	0.865277
XLOC_033570	ENSMUSG00000034361	Cpne2	8:94532989-94570529	OK	11.3374	15.4659	0.448	0.865277
XLOC_008954	ENSMUSG00000058773	Hist1h1b	13:21779882-21780625	OK	0.263034	0.609996	1.21355	0.866694
XLOC_034928	ENSMUSG00000032068	1600029D21Rik	9:50494524-50505639	OK	0.7117	1.16161	0.706791	0.867976
XLOC_009514	ENSMUSG00000021647	Cartpt	13:99898483-99900683	OK	2.47575	1.49221	-0.730413	0.868506
XLOC_014529	ENSMUSG00000045038	Prkce	17:86167784-86657953	OK	3.66423	2.69076	-0.445495	0.868506
XLOC_018513	ENSMUSG00000084372	Gm13988	2:123273923-123274211	OK	4.96113	2.55224	-0.958904	0.868506
XLOC_035832	ENSMUSG00000032131	Abcg4	9:44273187-44288615	OK	1.42648	0.832163	-0.777523	0.868506
XLOC_016724	ENSMUSG00000025068	Gsto1	19:47731750-47919299	OK	122.043	185.389	0.603158	0.8689
XLOC_032242	ENSMUSG00000025813	Homer2	7:81600480-81706925	OK	0.874772	0.639041	-0.452999	0.869237
XLOC_023358	ENSMUSG00000028528	Dnajc6	4:101496647-101642799	OK	0.471989	0.272803	-0.790896	0.869386
XLOC_025986	ENSMUSG00000096035	Gm1045	5:91987472-91995317	OK	0.34929	0.700558	1.00408	0.869443
XLOC_021293	ENSMUSG00000046280	She	3:89831369-89858834	OK	0.563239	0.378064	-0.575115	0.869648
XLOC_025739	ENSMUSG00000029104	Htt	5:34761739-34912534	OK	11.2791	8.88314	-0.344509	0.869648
XLOC_004617	ENSMUSG00000018930	Ccl4	11:83662583-83664683	OK	1.82807	3.12695	0.77443	0.870003
XLOC_024224	-	-	4:20114190-20114681	OK	1.00397	0.382221	-1.39324	0.870542
XLOC_025076	ENSMUSG00000042446	Zmym4	4:126753543-126968147	OK	17.4036	12.7738	-0.446196	0.870542
XLOC_002048	ENSMUSG00000010175	Prox1	1:190118037-190217276	OK	0.643633	0.424606	-0.600113	0.871153
XLOC_038889	ENSMUSG00000031245	Hmgn5	X:109004533-109013404	OK	13.1946	10.3505	-0.350245	0.871153
XLOC_037694	ENSMUSG00000033578	Tmem35	X:134295224-134305969	OK	2.51709	3.5216	0.484475	0.871208
XLOC_000109	ENSMUSG00000044744	1700001G17Rik	1:33669842-33670712	OK	0.257028	0.519423	1.01498	0.871335
XLOC_009168	ENSMUSG00000046876	Atxn1	13:45549757-45964991	OK	4.20574	3.38622	-0.312686	0.871335
XLOC_013707	ENSMUSG00000096965	3300005D01Rik	17:5798656-5803251	OK	9.5642	16.0603	0.747781	0.871335
XLOC_025822	ENSMUSG00000061461	Smim20	5:53267105-53283510	OK	12.3497	21.9629	0.830587	0.871335
XLOC_028673	ENSMUSG00000015112	Slc25a13	6:6041217-6217157	OK	5.96756	7.78492	0.38354	0.874058
XLOC_026059	ENSMUSG00000016833	Mrps18c	5:100798626-100804471	OK	29.349	43.1936	0.557504	0.87435
XLOC_000233	-	-	1:58655124-58655404	OK	0.46512	1.79443	1.94785	0.875642
XLOC_002313	ENSMUSG00000049641	Vgll2	10:52022501-52028471	OK	3.00821	2.04324	-0.558048	0.875642
XLOC_012446	ENSMUSG00000022996	Wnt10b	15:98771752-98778150	OK	0.384602	0.679293	0.820667	0.875642
XLOC_013348	ENSMUSG00000022548	Apod	16:31286799-31314808	OK	4.614	2.61745	-0.817857	0.875642
XLOC_032689	ENSMUSG00000030869	Ndufab1	7:122085402-122101886	OK	49.331	69.3342	0.491071	0.876744
XLOC_010500	ENSMUSG00000061524	Zic2	14:122475434-122480044	OK	5.28591	3.79279	-0.478891	0.876795
XLOC_003471	-	-	10:93159437-93160105	OK	0.38511	0.783186	1.02408	0.876816
XLOC_008499	ENSMUSG00000021488	Nsd1	13:55209781-55318836	OK	15.2513	12.6342	-0.271604	0.876816
XLOC_009788	ENSMUSG00000090104	Gm16241	14:26356573-26400456	OK	0.579341	0.927732	0.679293	0.876816
XLOC_023775	ENSMUSG00000037139	Myom3	4:135759714-135815565	OK	2.55668	1.80036	-0.505983	0.876816
XLOC_008953	ENSMUSG00000063021	Hist1h2ak	13:21753394-21753907	OK	0.277282	0.777853	1.48814	0.877297
XLOC_035386	ENSMUSG00000032611	1700102P08Rik	9:108392833-108397763	OK	0.261973	0.520579	0.990701	0.877297
XLOC_038897	ENSMUSG00000025665	Rps6ka6	X:111388135-111537959	OK	5.29716	3.73207	-0.505243	0.877297
XLOC_029908	ENSMUSG00000030411	Nova2	7:18925887-18965319	OK	0.679177	0.436362	-0.638261	0.878744
XLOC_000747	ENSMUSG00000026483	Fam129a	1:151571185-151721939	OK	8.5777	10.8814	0.343204	0.879311
XLOC_009388	ENSMUSG00000021567	Nkd2	13:73818528-73847631	OK	7.91821	6.19565	-0.353917	0.879545
XLOC_000520	-	-	1:93190481-93191065	OK	0.0992723	0.646658	2.70354	0.879665
XLOC_002607	ENSMUSG00000060935	AI597468	10:85102626-85117747	OK	29.6439	24.4885	-0.275632	0.879665
XLOC_012118	ENSMUSG00000022377	Asap1	15:64086856-64383008	OK	38.587	49.5561	0.360949	0.879665
XLOC_012336	ENSMUSG00000016763	Scube1	15:83602582-83725021	OK	7.64295	5.87525	-0.379478	0.879665
XLOC_016200	ENSMUSG00000044906	4930503L19Rik	18:70452240-70501066	OK	10.5659	13.3111	0.333213	0.879665
XLOC_027347	ENSMUSG00000025534	Gusb	5:129989010-130003049	OK	27.8185	34.2448	0.299843	0.879665
XLOC_027355	ENSMUSG00000029673	Auts2	5:131437332-132543344	OK	12.6845	9.11524	-0.476715	0.879665
XLOC_035328	ENSMUSG00000032563	Mrpl3	9:105053238-105077466	OK	30.1947	37.2106	0.301418	0.879665
XLOC_026414	ENSMUSG00000037428	Vgf	5:137030294-137033351	OK	7.87043	6.07098	-0.374512	0.880959
XLOC_035108	-	-	9:69912106-69912610	OK	0.0582191	0.748894	3.6852	0.880959
XLOC_007522	ENSMUSG00000047446	Arl4a	12:40005446-40038025	OK	12.7994	9.48446	-0.432441	0.882624
XLOC_010904	-	-	14:49006945-49007935	OK	0.317898	0.627608	0.981301	0.882624
XLOC_034058	ENSMUSG00000031561	Tenm3	8:48225668-48674793	OK	56.4312	43.4719	-0.37641	0.882624
XLOC_034707	ENSMUSG00000036611	Eepd1	9:25481546-25604110	OK	2.19001	1.57609	-0.474584	0.882624
XLOC_038538	ENSMUSG00000035847	Ids	X:70343068-70365084	OK	12.6677	9.67613	-0.388648	0.882624
XLOC_031008	ENSMUSG00000041836	Ptpre	7:135537823-135686294	OK	1.15724	1.60912	0.475583	0.882763
XLOC_036411	ENSMUSG00000010651	Acaa1b	9:119102477-119157093	OK	0.606604	0.280898	-1.11071	0.882763
XLOC_017029	ENSMUSG00000046230	Vps13a	19:16615038-16781103	OK	3.68036	2.92723	-0.330312	0.88281
XLOC_021676	ENSMUSG00000037894	H2afz	3:137864486-137866926	OK	562.363	438.57	-0.358692	0.88281
XLOC_006093	-	-	11:86484012-86484413	OK	0.0614129	0.63322	3.36609	0.882949
XLOC_022205	-	-	3:92532533-92532981	OK	0.300278	1.01124	1.75175	0.882949
XLOC_006348	ENSMUSG00000048732	Klhl11	11:100457140-100472741	OK	6.24774	5.02788	-0.313383	0.883229
XLOC_008906	-	-	13:17713393-17713811	OK	1.35157	0.576678	-1.2288	0.883229
XLOC_017222	ENSMUSG00000071528	Usmg5	19:47067747-47090625	OK	223.314	286.042	0.35715	0.883229
XLOC_015575	ENSMUSG00000038418	Egr1	18:34859822-34864984	OK	85.3304	70.0297	-0.285094	0.883597
XLOC_029156	ENSMUSG00000068335	Dok1	6:83030930-83033596	OK	18.5427	25.4863	0.458869	0.884057
XLOC_003729	ENSMUSG00000096755, ENSMUSG00000093816	Gm20746,Gm26445	10:130592135-130592705	OK	0.218496	8.77648	5.32796	0.884059
XLOC_028117	-	-	6:73015206-73015338	OK	12.8863	37.0382	1.52318	0.884059
XLOC_039202	ENSMUSG00000025283	Sat1	X:155213131-155216449	OK	49.1954	61.4514	0.320922	0.884791
XLOC_035021	ENSMUSG00000074259	Gramd2	9:59680143-59718874	OK	0.348614	0.662202	0.925642	0.884837
XLOC_039286	ENSMUSG00000049775	Tmsb4x	X:167207071-167209434	OK	1767.18	2168.51	0.295261	0.884837
XLOC_000118	ENSMUSG00000026123	Plekhb2	1:34849975-34879585	OK	14.8836	19.1093	0.360551	0.88516
XLOC_002993	ENSMUSG00000019850	Tnfaip3	10:19000909-19015657	OK	2.68968	3.59233	0.417486	0.88516
XLOC_011936	ENSMUSG00000044224	Dnajc21	15:10446755-10470516	OK	17.7456	14.0305	-0.338892	0.88516
XLOC_012635	ENSMUSG00000023088	Abcc1	16:14361557-14481495	OK	21.8621	27.2705	0.318911	0.88516
XLOC_031838	ENSMUSG00000003271	Sult2b1	7:45729982-45759612	OK	0.552892	1.06187	0.941531	0.88516
XLOC_035719	ENSMUSG00000032038	St3gal4	9:35046578-35176061	OK	8.35284	11.7767	0.495592	0.885296
XLOC_024344	ENSMUSG00000028439	Fam219a	4:41517436-41569538	OK	6.23217	8.3996	0.430586	0.885973
XLOC_020767	ENSMUSG00000096972	Gm26883	2:169632698-170071816	OK	7.87882	5.89055	-0.419576	0.887054
XLOC_035207	ENSMUSG00000032261	Sh3bgrl2	9:83548324-83601343	OK	4.56048	5.88925	0.368897	0.887054
XLOC_002287	ENSMUSG00000047139	Cd24a	10:43579168-43584262	OK	68.4863	83.198	0.280733	0.887638
XLOC_008498	-	-	13:55187205-55187372	OK	46.0508	81.6035	0.825404	0.887638
XLOC_015436	ENSMUSG00000024236	Svil	18:4920539-5119299	OK	26.6313	20.6197	-0.369104	0.887638
XLOC_025920	ENSMUSG00000029249	Rest	5:77265490-77286432	OK	12.7118	10.4521	-0.282376	0.887638
XLOC_006603	ENSMUSG00000017466	Timp2	11:118301058-118355740	OK	138.467	174.915	0.337113	0.888357
XLOC_007432	ENSMUSG00000020601	Trib2	12:15791723-15816877	OK	21.6072	17.705	-0.28736	0.888491
XLOC_016031	ENSMUSG00000024486	Hbegf	18:36504928-36515805	OK	29.0351	35.7723	0.301046	0.888491
XLOC_023384	ENSMUSG00000028517	Ppap2b	4:105157346-105232764	OK	12.886	16.0718	0.318727	0.888805
XLOC_030353	ENSMUSG00000042918	Mamstr	7:45639976-45646521	OK	1.43081	0.764004	-0.905181	0.888892
XLOC_021375	ENSMUSG00000028137	Celf3	3:94464982-94492193	OK	1.67467	1.15479	-0.536241	0.889426
XLOC_034278	ENSMUSG00000052456	Asna1	8:85017933-85025278	OK	41.5636	50.7177	0.287169	0.889426
XLOC_034301	ENSMUSG00000031654	Cbln1	8:87468853-87472592	OK	1.56644	1.02731	-0.608616	0.89045
XLOC_028156	ENSMUSG00000034777	Vax2	6:83692805-83738304	OK	0.275538	0.53812	0.965678	0.891297
XLOC_021671	ENSMUSG00000054690	Emcn	3:137341066-137432185	OK	4.67816	6.43921	0.460941	0.891921
XLOC_002791	-	-	10:120697054-120702732	OK	2.46497	4.18972	0.765284	0.892171
XLOC_005133	ENSMUSG00000078572	1810043H04Rik	11:120098927-120100704	OK	8.05234	11.1199	0.465663	0.892171
XLOC_012811	ENSMUSG00000060636	Rpl35a	16:32914099-33127695	OK	246.791	329.009	0.414838	0.892171
XLOC_025570	ENSMUSG00000040254	Sema3d	5:12383165-12588943	OK	3.70847	2.89175	-0.358881	0.892171
XLOC_032992	ENSMUSG00000031511	Arhgef7	8:11728104-11835219	OK	21.725	17.9841	-0.272633	0.892171
XLOC_000541	ENSMUSG00000081051	Gm15427	1:95498583-95499187	OK	0.762583	1.42524	0.902239	0.892212
XLOC_012265	ENSMUSG00000044216	Kcnj4	15:79483717-79505241	OK	0.418371	0.666285	0.671356	0.892212
XLOC_007473	ENSMUSG00000062563	Cys1	12:24665837-24681813	OK	2.56037	1.51663	-0.755482	0.892433
XLOC_003407	ENSMUSG00000020251	Glt8d2	10:82629827-82690654	OK	7.13901	3.10705	-1.20018	0.892474
XLOC_030119	ENSMUSG00000074220	Zfp382	7:30121941-30139884	OK	4.31078	2.86258	-0.59063	0.892474
XLOC_021110	ENSMUSG00000027801	Tm4sf4	3:57425313-57441677	OK	0.367729	0.650294	0.82245	0.892695
XLOC_017641	ENSMUSG00000035829	Ppp1r26	2:28446799-28455508	OK	1.42697	1.03289	-0.466264	0.892956
XLOC_021544	ENSMUSG00000009108	Gnat2	3:108092788-108101432	OK	0.990147	0.480282	-1.04376	0.892956
XLOC_035942	ENSMUSG00000032281	Acsbg1	9:54604876-54661870	OK	0.832373	1.34175	0.688813	0.892956
XLOC_021749	ENSMUSG00000028360	Slc44a5	3:153973435-154271722	OK	0.552508	0.350899	-0.65494	0.893087
XLOC_002818	ENSMUSG00000025422	Agap2	10:127078906-127093169	OK	1.12405	0.814022	-0.465572	0.893299
XLOC_031773	-	-	7:43524324-43524710	OK	1.04037	0.367784	-1.50017	0.893299
XLOC_011286	ENSMUSG00000022114	Spry2	14:105891844-105896819	OK	30.5275	37.3467	0.290873	0.89338
XLOC_014633	ENSMUSG00000023885	Thbs2	17:14665499-14694262	OK	127.752	104.585	-0.288664	0.89338
XLOC_009206	ENSMUSG00000021448	Shc3	13:51431040-51567084	OK	0.627371	0.372091	-0.753665	0.894298
XLOC_012130	-	-	15:66878059-66878377	OK	0.450767	1.16264	1.36695	0.895291
XLOC_013022	-	-	16:85902043-85902226	OK	9.64194	2.96607	-1.70077	0.895291
XLOC_019231	-	-	2:14991041-14991400	OK	1.23988	0.385936	-1.68377	0.895291
XLOC_021483	ENSMUSG00000027861	Casq2	3:102086414-102146514	OK	15.1645	10.3637	-0.54916	0.895291
XLOC_017274	-	-	19:60195502-60195808	OK	0.556253	1.41886	1.35092	0.89542
XLOC_001626	ENSMUSG00000042349	Ikbke	1:131254342-131279606	OK	2.30499	3.31306	0.523401	0.895548
XLOC_003751	ENSMUSG00000019368	Sec14l4	11:4031461-4048024	OK	0.490701	0.881401	0.844954	0.895577
XLOC_009190	ENSMUSG00000037946	Fgd3	13:49261456-49320311	OK	8.27306	10.416	0.332304	0.895577
XLOC_019233	-	-	2:14992702-14993119	OK	1.53093	0.679331	-1.17222	0.895577
XLOC_025181	ENSMUSG00000047281	Sfn	4:133600555-133602168	OK	18.5535	23.2475	0.325382	0.895577
XLOC_007441	ENSMUSG00000077876	Gm23913	12:17949457-17949548	OK	13.6742	0	#NAME?	0.895656
XLOC_016620	ENSMUSG00000067242	Lgi1	19:38264781-38308939	OK	0.637799	0.394792	-0.69201	0.895656
XLOC_001129	ENSMUSG00000033569	Bai3	1:25067475-25829707	OK	0.529647	0.30814	-0.781445	0.895784
XLOC_022204	ENSMUSG00000045566	Sprr4	3:92500262-92500493	OK	0.431428	3.8147	3.14438	0.896395
XLOC_022529	ENSMUSG00000032826	Ank2	3:126921588-127499259	OK	10.9766	8.21909	-0.417375	0.896523
XLOC_036842	ENSMUSG00000086473	Gm16265	X:12650923-12675077	OK	0	25.6182	inf	0.896523
XLOC_023431	ENSMUSG00000003411	Rab3b	4:108879062-108972077	OK	5.11495	7.25374	0.504004	0.896855
XLOC_011584	-	-	15:75627506-75627921	OK	1.57619	0.791445	-0.993882	0.896983
XLOC_022483	ENSMUSG00000033377	Palmd	3:116918255-116984406	OK	10.2566	6.92485	-0.566697	0.896983
XLOC_003889	ENSMUSG00000000861	Bcl11a	11:24076558-24174123	OK	4.50267	3.26663	-0.462976	0.897148
XLOC_008165	-	-	13:15905588-15906049	OK	0.962807	0.364216	-1.40245	0.897148
XLOC_029559	ENSMUSG00000032899	Styk1	6:131299143-131353597	OK	2.62407	5.11149	0.961936	0.897148
XLOC_006740	-	-	12:13634207-13634560	OK	0.349294	0.88156	1.33562	0.897833
XLOC_016434	-	-	19:11378734-11378911	OK	15.4717	5.77534	-1.42165	0.898111
XLOC_016733	ENSMUSG00000025026	Add3	19:53140444-53247399	OK	10.4635	8.45012	-0.308318	0.898111
XLOC_024696	ENSMUSG00000085569	Gm12602	4:89099868-89128226	OK	1.06181	2.66096	1.32542	0.898111
XLOC_037542	ENSMUSG00000033792	Atp7a	X:106027247-106128067	OK	7.48866	5.81339	-0.365329	0.898628
XLOC_012031	-	-	15:38718434-38718696	OK	0.223519	1.73125	2.95334	0.898754
XLOC_005439	ENSMUSG00000057967	Fgf18	11:33117429-33147400	OK	7.05768	4.85761	-0.538947	0.898917
XLOC_006165	ENSMUSG00000010080	Epn3	11:94489598-94499974	OK	0.245296	0.522746	1.09158	0.899934
XLOC_028111	ENSMUSG00000056737	Capg	6:72544390-72562983	OK	62.1754	78.6281	0.3387	0.899971
XLOC_026721	-	-	5:30229591-30229857	OK	1.57249	3.53168	1.16731	0.900345
XLOC_001477	-	-	1:90761267-90761821	OK	0.949118	0.425469	-1.15753	0.901055
XLOC_006209	ENSMUSG00000097289	2010300F17Rik	11:96464592-96759130	OK	0.949022	1.57426	0.730159	0.901268
XLOC_013313	ENSMUSG00000004366	Sst	16:23889580-23890844	OK	6.56429	4.41925	-0.570838	0.902291
XLOC_022559	ENSMUSG00000040943	Tet2	3:133463678-133544390	OK	2.07536	1.62305	-0.354651	0.902291
XLOC_005244	ENSMUSG00000085156, ENSMUSG00000064513	Gm11974,Gm22457	11:6525589-6528760	OK	23.5185	34.6765	0.560165	0.902626
XLOC_009843	ENSMUSG00000050666	Vstm4	14:32856755-32939487	OK	5.74473	4.30796	-0.415236	0.902626
XLOC_018250	ENSMUSG00000097868	A330069E16Rik	2:91237145-91238352	OK	3.747	5.45	0.540518	0.903172
XLOC_003208	ENSMUSG00000020083	2010107G23Rik	10:62107654-62143920	OK	1.06811	0.692871	-0.624405	0.903996
XLOC_002512	ENSMUSG00000075706	Gpx4	10:80047165-80056517	OK	348.503	477.249	0.453572	0.904748
XLOC_033484	ENSMUSG00000065611	Mir23a	8:84208517-84208592	OK	47.8153	0	#NAME?	0.906269
XLOC_009847	ENSMUSG00000063506	Arhgap22	14:33214025-33370143	OK	2.31218	4.95574	1.09985	0.906544
XLOC_015443	-	-	18:6360464-6360521	OK	2599.28	5703.76	1.1338	0.906544
XLOC_000687	ENSMUSG00000031506	Ptpn7	1:135132724-135145320	OK	1.09743	1.54513	0.493604	0.907049
XLOC_001754	ENSMUSG00000066842	Hmcn1	1:150562526-150993435	OK	12.2975	5.92914	-1.05247	0.907114
XLOC_027846	ENSMUSG00000078177	Gm4877	6:42509819-42522028	OK	0.741473	1.16027	0.645993	0.907114
XLOC_034149	ENSMUSG00000055553, ENSMUSG00000090137	Kxd1,Uba52	8:70507331-70535393	OK	657.869	872.817	0.40788	0.907114
XLOC_013190	ENSMUSG00000065979	Cpped1	16:11803604-11930600	OK	10.7043	13.3659	0.32036	0.907212
XLOC_028180	ENSMUSG00000030000	Add2	6:86078083-86119602	OK	1.41354	0.942801	-0.584285	0.907212
XLOC_029610	ENSMUSG00000015766	Eps8	6:137477244-137654876	OK	14.6988	21.7851	0.567641	0.907212
XLOC_030843	ENSMUSG00000030659	Nucb2	7:116504368-116541474	OK	31.6074	25.6677	-0.300309	0.907212
XLOC_020750	-	-	2:168050330-168050764	OK	1.13554	0.505362	-1.16799	0.907821
XLOC_031443	ENSMUSG00000002985	Apoe	7:19696108-19700140	OK	286.498	219.12	-0.386805	0.907821
XLOC_036023	ENSMUSG00000036867	Smad6	9:63953075-64022059	OK	13.6748	18.2104	0.413245	0.907821
XLOC_012180	ENSMUSG00000022577	Ly6h	15:75551267-75567255	OK	4.55094	2.9648	-0.618231	0.907941
XLOC_028874	ENSMUSG00000029861	Fam131b	6:42286684-42324643	OK	4.59068	5.81921	0.342115	0.908299
XLOC_011887	ENSMUSG00000036305	Rpl39-ps	15:102634981-102635336	OK	1.71794	3.11576	0.858904	0.908418
XLOC_008425	ENSMUSG00000015396	Cd83	13:43785106-43803130	OK	0.765484	0.48103	-0.670247	0.908862
XLOC_025267	ENSMUSG00000028749	Pla2g2f	4:138750532-138757626	OK	0.294931	0.552944	0.906754	0.909013
XLOC_035810	ENSMUSG00000037287	Tbcel	9:42412315-42507809	OK	5.923	7.48042	0.336791	0.909013
XLOC_007934	ENSMUSG00000002799	Jag2	12:112907852-112929495	OK	1.23915	0.887771	-0.48109	0.909511
XLOC_013107	ENSMUSG00000000159, ENSMUSG00000090223	Igsf5,Pcp4	16:96361667-96525793	OK	2.32527	1.40309	-0.728796	0.90981
XLOC_018483	ENSMUSG00000027254	Map1a	2:121289599-121355396	OK	8.44473	6.25832	-0.432275	0.90981
XLOC_029464	ENSMUSG00000057666	Gapdh	6:125145240-125166467	OK	563.943	692.623	0.296519	0.90981
XLOC_014776	ENSMUSG00000098180	Gm5430	17:25326611-25327526	OK	0.302691	0.59443	0.97366	0.910865
XLOC_038151	ENSMUSG00000064127	Med14	X:12675128-12762151	OK	19.6151	16.1485	-0.280564	0.910865
XLOC_034872	ENSMUSG00000032135	Mcam	9:44123767-44142727	OK	69.4776	83.5228	0.265624	0.91107
XLOC_021738	-	-	3:152709380-152709853	OK	0.285725	0.744795	1.38221	0.911304
XLOC_021518	ENSMUSG00000048458	Fam212b	3:105704598-105720842	OK	3.51628	4.68071	0.412679	0.912644
XLOC_016282	-	-	19:3085614-3085839	OK	7.24375	14.2838	0.979571	0.913226
XLOC_020308	ENSMUSG00000027375	Mal	2:127633225-127656695	OK	0.436529	0.719088	0.720091	0.913226
XLOC_028280	-	-	6:100809488-100810854	OK	11.2267	8.56838	-0.389834	0.913226
XLOC_035998	ENSMUSG00000032289	Thsd4	9:59966930-60522046	OK	3.19999	2.43249	-0.39563	0.913226
XLOC_033208	ENSMUSG00000050271	D8Ertd82e	8:36094827-36147825	OK	17.1898	13.8083	-0.316023	0.9134
XLOC_033566	ENSMUSG00000031770	Herpud1	8:94377920-94395391	OK	96.3045	76.0438	-0.340772	0.9134
XLOC_002819	ENSMUSG00000006731	B4galnt1	10:127164899-127180645	OK	7.71153	9.68679	0.329001	0.913803
XLOC_017959	ENSMUSG00000034738	Nostrin	2:69135799-69189330	OK	0.427003	0.799368	0.904616	0.915438
XLOC_014596	ENSMUSG00000097796	Gm16702	17:8311101-8422728	OK	1.29258	2.24101	0.793897	0.915725
XLOC_024200	ENSMUSG00000041135	Ripk2	4:16122701-16163647	OK	5.28269	6.9426	0.394204	0.916353
XLOC_022639	ENSMUSG00000052544	St6galnac3	3:153203483-153725088	OK	2.81582	1.97249	-0.513534	0.91638
XLOC_029876	ENSMUSG00000008036	Ap2s1	7:16738409-16749294	OK	94.1947	113.606	0.270324	0.91638
XLOC_036961	ENSMUSG00000084616	Gm25047	X:36363898-36364002	OK	0	24.1635	inf	0.91638
XLOC_016025	ENSMUSG00000024350	Dnajc18	18:35671102-35703144	OK	7.10114	5.73825	-0.307442	0.916634
XLOC_020624	-	-	2:157550069-157550687	OK	0.774678	1.38218	0.835273	0.916946
XLOC_025388	ENSMUSG00000029022	Miip	4:147860771-147868816	OK	8.80421	11.7145	0.412027	0.917715
XLOC_026421	ENSMUSG00000029712	Actl6b	5:137553516-137569582	OK	1.24548	0.793677	-0.650081	0.917715
XLOC_038015	ENSMUSG00000031342	Gpm6b	X:166238910-166388988	OK	9.31528	7.37275	-0.337396	0.918027
XLOC_009213	ENSMUSG00000021464	Ror2	13:53109311-53286124	OK	19.6727	16.2215	-0.278289	0.918536
XLOC_019119	ENSMUSG00000027570	Col9a3	2:180597789-180642708	OK	5.13747	3.2321	-0.668583	0.919216
XLOC_001161	-	-	1:34424764-34425148	OK	1.7823	0.915654	-0.960868	0.919552
XLOC_022748	ENSMUSG00000082673	Gm11857	4:15636168-15636492	OK	0.414324	1.44193	1.79917	0.919552
XLOC_011279	ENSMUSG00000048349	Pou4f1	14:104463520-104467991	OK	0.562548	0.236224	-1.25182	0.919577
XLOC_017174	ENSMUSG00000060224	Pyroxd2	19:42725857-42752775	OK	0.44307	0.685298	0.629196	0.919577
XLOC_033640	ENSMUSG00000014782	Plekhg4	8:105373273-105413502	OK	0.889616	1.56525	0.815135	0.919775
XLOC_028427	ENSMUSG00000030144	Clec4d	6:123262106-123275268	OK	3.99257	5.53277	0.470684	0.920367
XLOC_003352	ENSMUSG00000043822	Adamtsl5	10:80339109-80348485	OK	7.09238	10.378	0.549189	0.920664
XLOC_023861	ENSMUSG00000093180	Gm25690	4:141346163-141346240	OK	61.6631	0	#NAME?	0.921229
XLOC_033481	-	-	8:84200995-84204821	OK	0.522178	0.771959	0.563982	0.921229
XLOC_035957	-	-	9:56504947-56506586	OK	0.340484	0.565106	0.730937	0.921364
XLOC_016289	ENSMUSG00000045098	Suv420h1	19:3767420-3894369	OK	12.2531	9.09926	-0.429329	0.921389
XLOC_004262	ENSMUSG00000042436	Mfap4	11:61485430-61494406	OK	338.802	212.332	-0.674118	0.921695
XLOC_034691	ENSMUSG00000001349	Cnn1	9:22099280-22109630	OK	63.0324	52.6505	-0.259645	0.921695
XLOC_036898	ENSMUSG00000068122	Agtr2	X:21484543-21489164	OK	25.5311	12.4154	-1.04013	0.921695
XLOC_021403	ENSMUSG00000060438	Rps10-ps1	3:95622277-95622775	OK	0.603418	1.17249	0.958346	0.921719
XLOC_026410	ENSMUSG00000001739	Cldn15	5:136966615-136975858	OK	0.47102	0.822464	0.804163	0.921854
XLOC_016036	ENSMUSG00000014294	Ndufa2	18:36735067-36744557	OK	109.935	136.905	0.31652	0.921988
XLOC_017705	ENSMUSG00000001864	Aif1l	2:31950259-31973445	OK	63.4416	37.9596	-0.740966	0.922574
XLOC_037970	ENSMUSG00000040990	Sh3kbp1	X:159627271-159978069	OK	40.1419	49.2982	0.296426	0.922574
XLOC_028968	ENSMUSG00000037984	Neurod6	6:55677817-55681263	OK	0.645852	0.394819	-0.710014	0.922598
XLOC_034036	ENSMUSG00000070044	Fam149a	8:45336716-45382291	OK	9.07659	11.2395	0.308359	0.922793
XLOC_002803	ENSMUSG00000020123	Avpr1a	10:122448498-122453453	OK	4.36966	3.31543	-0.398322	0.923073
XLOC_025897	ENSMUSG00000049907	Rasl11b	5:74195287-74199481	OK	26.0654	21.0028	-0.31155	0.923073
XLOC_037903	ENSMUSG00000025260	Hsd17b10	X:152001844-152004442	OK	49.5313	60.2165	0.281817	0.923353
XLOC_027084	ENSMUSG00000029309	Sparcl1	5:104079110-104119687	OK	11.9753	9.63832	-0.313209	0.923851
XLOC_002967	ENSMUSG00000019820	Utrn	10:12382053-12869219	OK	20.8101	16.6558	-0.321262	0.923867
XLOC_003387	ENSMUSG00000020232	Hmg20b	10:81346047-81350480	OK	41.0197	52.2882	0.350169	0.923867
XLOC_018992	ENSMUSG00000027540	Ptpn1	2:167932056-167979387	OK	24.4916	18.0934	-0.436819	0.923867
XLOC_019444	-	-	2:32459581-32459727	OK	18.8926	39.925	1.07947	0.923867
XLOC_026784	ENSMUSG00000029093	Sorcs2	5:36017093-36398139	OK	20.9222	17.2454	-0.278821	0.923867
XLOC_037267	ENSMUSG00000008682	Rpl10	X:74270811-74273216	OK	588.882	491.249	-0.261526	0.923867
XLOC_034124	-	-	8:69564035-69564205	OK	15.2021	6.50253	-1.2252	0.9243
XLOC_009201	-	-	13:51423596-51424053	OK	1.0587	0.493042	-1.10251	0.924431
XLOC_024622	ENSMUSG00000028399	Ptprd	4:75941236-78214177	OK	13.8025	11.162	-0.306329	0.925457
XLOC_002540	ENSMUSG00000035262	Amh	10:80805247-80807648	OK	0.28024	0.473268	0.755993	0.925564
XLOC_006158	ENSMUSG00000091228, ENSMUSG00000037601, ENSMUSG00000020857	Gm20390,Nme1,Nme2	11:93949813-93968521	OK	674.359	835.777	0.309601	0.925841
XLOC_011989	ENSMUSG00000038984	Tspyl5	15:33683875-33687883	OK	1.0229	0.715456	-0.515724	0.926034
XLOC_020196	ENSMUSG00000009549	Srp14	2:118475846-118479711	OK	74.8394	93.4755	0.32079	0.926141
XLOC_021996	ENSMUSG00000036834	Plch1	3:63696233-63899472	OK	0.615567	0.368726	-0.739367	0.926886
XLOC_027920	-	-	6:49070450-49070889	OK	0.289122	0.793327	1.45624	0.926886
XLOC_000660	ENSMUSG00000046062	Ppp1r15b	1:133131142-133139783	OK	31.307	26.015	-0.267144	0.928247
XLOC_023671	ENSMUSG00000028796	Phc2	4:128654701-128753010	OK	51.2616	61.2913	0.257803	0.928247
XLOC_009130	ENSMUSG00000021427	Ssr1	13:37971400-37994190	OK	41.5999	34.9157	-0.252703	0.928564
XLOC_001072	ENSMUSG00000005886	Ncoa2	1:13139104-13374083	OK	11.8366	8.83471	-0.422	0.929305
XLOC_011525	ENSMUSG00000022351	Sqle	15:59315076-59331326	OK	54.7403	45.7152	-0.259931	0.929305
XLOC_000846	ENSMUSG00000026678	Rgs5	1:169655500-169695813	OK	17.2766	14.1652	-0.286469	0.929324
XLOC_006656	ENSMUSG00000042988	Notum	11:120646030-120661815	OK	0.477142	0.843069	0.821232	0.929324
XLOC_020392	ENSMUSG00000034723	Tmx4	2:134594184-134644145	OK	8.46892	6.91152	-0.293175	0.929324
XLOC_029918	ENSMUSG00000040824	Snrpd2	7:19149721-19152735	OK	161.652	195.512	0.274372	0.929324
XLOC_017290	ENSMUSG00000095993	Gm21060	19:61296901-61297069	OK	0.793747	3.70509	2.22276	0.929849
XLOC_007337	ENSMUSG00000064326	Siva1	12:112644827-112649152	OK	44.0103	55	0.32159	0.930729
XLOC_031872	-	-	7:48124894-48125545	OK	1.3903	2.26778	0.70589	0.930749
XLOC_016747	ENSMUSG00000024985	Tcf7l2	19:55741809-55933654	OK	14.6581	10.7236	-0.450903	0.931379
XLOC_015898	-	-	18:6759729-6759796	OK	183.071	968.191	2.40289	0.932086
XLOC_016824	-	-	19:4994379-4994689	OK	2.55808	1.10977	-1.2048	0.93219
XLOC_009378	ENSMUSG00000049538	Adamts16	13:70727801-70841811	OK	1.14436	0.818835	-0.482901	0.933043
XLOC_016210	-	-	18:73765030-73767299	OK	1.81148	1.25708	-0.527094	0.93323
XLOC_028798	ENSMUSG00000025608	Podxl	6:31519487-31563981	OK	1.00753	1.4364	0.511645	0.933828
XLOC_007052	ENSMUSG00000021226	Acot2	12:83987860-83993873	OK	5.60938	4.19684	-0.418536	0.934123
XLOC_008095	-	-	12:116397564-116397974	OK	1.41284	0.611663	-1.20779	0.934123
XLOC_015367	-	-	17:81373585-81373842	OK	5.05474	2.28032	-1.1484	0.934123
XLOC_021575	ENSMUSG00000027963	Extl2	3:116007461-116029084	OK	16.1986	7.05815	-1.19851	0.934123
XLOC_016346	-	-	19:5914538-5914812	OK	0.896353	2.45802	1.45536	0.934549
XLOC_016884	ENSMUSG00000024952	Rps6ka4	19:6828874-6840645	OK	17.9129	21.7165	0.277789	0.934549
XLOC_028701	ENSMUSG00000029632	Ndufa4	6:11900372-11907446	OK	241.027	289.285	0.263296	0.934549
XLOC_032871	-	-	7:141177802-141177954	OK	45.9611	25.8719	-0.829029	0.934549
XLOC_008457	ENSMUSG00000021390	Ogn	13:49464026-49652746	OK	125.171	90.3854	-0.46974	0.934585
XLOC_001407	-	-	1:78595901-78596228	OK	1.63038	0.564105	-1.53117	0.934687
XLOC_022960	ENSMUSG00000028476	Reck	4:43875529-43944806	OK	14.2382	11.3134	-0.331732	0.934687
XLOC_023858	ENSMUSG00000028919	Arhgef19	4:141239498-141257915	OK	5.27615	8.05051	0.609593	0.935057
XLOC_032167	ENSMUSG00000030554	Synm	7:67730160-67759742	OK	0.818402	0.600597	-0.446412	0.935057
XLOC_003552	ENSMUSG00000020132	Rab21	10:115287079-115315742	OK	19.8734	24.7001	0.313681	0.935259
XLOC_038135	-	-	X:10033012-10033447	OK	0.702241	0.288264	-1.28458	0.935259
XLOC_004328	ENSMUSG00000033066	Gas7	11:67455122-67771153	OK	5.04597	6.32893	0.326829	0.936283
XLOC_001265	ENSMUSG00000073678	Pgap1	1:54472999-54557684	OK	1.83185	1.42503	-0.362309	0.936384
XLOC_007639	ENSMUSG00000021094	Dhrs7	12:72650355-72664828	OK	17.7568	13.7765	-0.366159	0.936585
XLOC_030585	ENSMUSG00000061119	Prcp	7:92875252-92934573	OK	14.9977	18.3226	0.288881	0.936585
XLOC_001624	ENSMUSG00000016526	Dyrk3	1:131128440-131138234	OK	2.08016	2.85181	0.455179	0.936853
XLOC_013240	-	-	16:17645106-17645444	OK	0.433896	1.19238	1.45843	0.936853
XLOC_026247	ENSMUSG00000018076	Med13l	5:118560718-118765440	OK	15.5331	12.9572	-0.261588	0.936853
XLOC_030357	ENSMUSG00000059070	Rpl18	7:45705087-45720836	OK	1738.83	2143.08	0.301566	0.936853
XLOC_019244	ENSMUSG00000054074	Skida1	2:18040675-18049051	OK	3.97529	3.06441	-0.375452	0.93712
XLOC_015351	-	-	17:79701934-79702644	OK	0.215086	0.477022	1.14914	0.93757
XLOC_014909	ENSMUSG00000061232	H2-K1	17:33996016-34000333	OK	9.31609	11.9906	0.364112	0.937769
XLOC_023408	ENSMUSG00000034762	Glis1	4:107434571-107635080	OK	2.52458	3.75688	0.573492	0.937869
XLOC_037575	ENSMUSG00000056854	Pou3f4	X:110814389-110815571	OK	0.791032	0.458456	-0.78695	0.937869
XLOC_006566	ENSMUSG00000088290	Gm26413	11:116142215-116168166	OK	11.54	0	#NAME?	0.938149
XLOC_008876	ENSMUSG00000021311	Mtr	13:12182729-12258142	OK	9.18748	7.45488	-0.301485	0.938149
XLOC_015478	ENSMUSG00000024424	Ttc39c	18:12599925-12737050	OK	4.47347	6.21969	0.47545	0.938149
XLOC_021246	ENSMUSG00000004891	Nes	3:87971004-87980453	OK	61.6957	50.3837	-0.292213	0.938149
XLOC_026431	ENSMUSG00000029729	Zkscan1	5:138085083-138107822	OK	5.82942	4.6692	-0.320178	0.938149
XLOC_029609	ENSMUSG00000030222	Rerg	6:137054824-137170497	OK	12.5061	9.38261	-0.41457	0.938149
XLOC_017664	ENSMUSG00000039787	Cercam	2:29868725-29882840	OK	20.4413	16.0848	-0.34579	0.938331
XLOC_020059	ENSMUSG00000005087	Cd44	2:102811140-102901665	OK	86.4736	106.642	0.302448	0.938893
XLOC_009021	ENSMUSG00000069268	Hist1h2bf	13:23573735-23574196	OK	0.367546	0.949131	1.36868	0.938992
XLOC_014969	ENSMUSG00000073412	Lst1	17:35185094-35188439	OK	9.95627	15.678	0.655066	0.938992
XLOC_013993	ENSMUSG00000002257	Def6	17:28207777-28228608	OK	4.73697	6.11958	0.36947	0.93922
XLOC_019418	ENSMUSG00000075416	Gm14488	2:30713146-30720057	OK	0.258565	0.563819	1.1247	0.93922
XLOC_028780	ENSMUSG00000086854	Gm13781	6:30568368-30592418	OK	1.86272	0.785017	-1.24661	0.93922
XLOC_019416	ENSMUSG00000089762	Ier5l	2:30471534-30474199	OK	27.0279	33.6135	0.314593	0.939319
XLOC_015607	ENSMUSG00000007440	Pcdha2	18:36930284-37187657	OK	2.06952	1.56398	-0.404074	0.93935
XLOC_031437	ENSMUSG00000061028	Clasrp	7:19581034-19604468	OK	14.3015	17.6032	0.299672	0.939614
XLOC_028972	ENSMUSG00000091625	Lsm5	6:56701036-56704692	OK	46.2108	64.7369	0.486357	0.940156
XLOC_005100	ENSMUSG00000025571	Tnrc6c	11:117654288-117763439	OK	10.0154	8.27611	-0.275201	0.94045
XLOC_020930	ENSMUSG00000027533	Fabp5	3:10012547-10016607	OK	129.411	107.918	-0.262031	0.94045
XLOC_028004	ENSMUSG00000029804	Herc3	6:58831464-58920398	OK	3.1573	4.62164	0.549714	0.94045
XLOC_016093	ENSMUSG00000071855	Ccdc112	18:46282150-46311928	OK	4.90229	3.77323	-0.377654	0.940728
XLOC_036959	ENSMUSG00000036699	Zcchc12	X:36195903-36199158	OK	5.46432	4.10393	-0.413034	0.940728
XLOC_038773	ENSMUSG00000034457	Eda2r	X:97333550-97377216	OK	9.65407	11.9705	0.310275	0.940938
XLOC_004228	ENSMUSG00000032691	Nlrp3	11:59541567-59566956	OK	0.441905	0.696774	0.656955	0.940997
XLOC_035927	ENSMUSG00000035164	Zc3h12c	9:52111984-52168825	OK	2.6098	2.02209	-0.368095	0.941288
XLOC_022474	ENSMUSG00000068696	Gpr88	3:116249653-116253484	OK	0.664751	0.418213	-0.668577	0.941385
XLOC_023003	ENSMUSG00000007613	Tgfbr1	4:47353221-47414931	OK	21.6252	17.8815	-0.274245	0.941647
XLOC_009203	-	-	13:51426655-51427049	OK	1.37958	0.628714	-1.13375	0.941661
XLOC_025685	-	-	5:30910143-30910229	OK	80.5611	222.609	1.46635	0.941675
XLOC_026576	ENSMUSG00000015653	Steap2	5:5664830-5694578	OK	13.8098	17.6684	0.355479	0.941937
XLOC_015824	ENSMUSG00000036299	BC031181	18:75005882-75010027	OK	35.4071	43.3784	0.292939	0.942377
XLOC_020912	ENSMUSG00000025255	Zfhx4	3:5177585-5415865	OK	8.70151	7.23582	-0.266108	0.942377
XLOC_002789	-	-	10:120614952-120615746	OK	0.236583	0.571976	1.27361	0.942816
XLOC_030468	ENSMUSG00000030609	Aen	7:78895853-78911419	OK	44.3383	53.9378	0.282743	0.943173
XLOC_019359	ENSMUSG00000097052, ENSMUSG00000077192, ENSMUSG00000064858	Snhg7,Snora17,Snora43	2:26637176-26640244	OK	35.7148	9.61989	-1.89243	0.943544
XLOC_021385	ENSMUSG00000099033	mmu-mir-7013	3:94974730-95015448	OK	58.696	0	#NAME?	0.943639
XLOC_024044	ENSMUSG00000028936	Rpl22	4:152325741-152334098	OK	568.715	705.872	0.311702	0.9442
XLOC_012424	ENSMUSG00000022483	Col2a1	15:97975601-98004695	OK	52.3843	39.3068	-0.414356	0.944541
XLOC_013162	ENSMUSG00000008393	Carhsp1	16:8658586-8672153	OK	28.2676	33.7676	0.25649	0.944637
XLOC_003925	ENSMUSG00000020458	Rtn4	11:29692780-30026033	OK	346.454	435.566	0.330226	0.944732
XLOC_025162	ENSMUSG00000037731	Themis2	4:132781842-132796387	OK	1.25206	0.888692	-0.494549	0.944732
XLOC_016613	ENSMUSG00000053799	Exoc6	19:37536831-37683245	OK	3.04872	2.25422	-0.435575	0.944827
XLOC_000943	-	-	1:179960007-179960257	OK	13.8151	7.91277	-0.803993	0.94484
XLOC_018686	ENSMUSG00000063873	Slc24a3	2:145167753-145642166	OK	3.31285	2.51265	-0.39886	0.94484
XLOC_014396	ENSMUSG00000024201	Kdm4b	17:56326061-56403418	OK	9.32873	20.5472	1.13919	0.94563
XLOC_037304	ENSMUSG00000031197	Vbp1	X:75514298-75534942	OK	31.6759	38.5149	0.282032	0.946148
XLOC_012873	ENSMUSG00000075122	Cd80	16:38458890-38495287	OK	1.34062	1.91501	0.514451	0.947135
XLOC_015434	ENSMUSG00000033960	9430020K01Rik	18:4634928-4682868	OK	11.6967	9.75879	-0.261326	0.947135
XLOC_017629	ENSMUSG00000000889	Dbh	2:27165232-27183200	OK	2.46722	1.04062	-1.24545	0.947405
XLOC_029477	ENSMUSG00000038077	Kcna6	6:126708327-126741601	OK	5.96551	4.43412	-0.427997	0.947405
XLOC_021034	ENSMUSG00000037270	4932438A13Rik	3:36863105-37060035	OK	6.60242	5.13503	-0.362624	0.947768
XLOC_027533	ENSMUSG00000029648	Flt1	5:147561603-147726425	OK	23.8209	19.6283	-0.279292	0.948305
XLOC_025812	-	-	5:52212838-52213221	OK	0.800887	1.66114	1.0525	0.948399
XLOC_007250	ENSMUSG00000085925	Rtl1	12:109589193-109600330	OK	2.16974	1.37106	-0.662231	0.948678
XLOC_026635	ENSMUSG00000042453	Reln	5:21884453-22344702	OK	1.01014	0.596923	-0.75894	0.948678
XLOC_033221	ENSMUSG00000031596	Slc7a2	8:40862394-40922308	OK	3.41058	2.57385	-0.406089	0.948678
XLOC_016112	ENSMUSG00000024529	Lox	18:52515857-52529867	OK	677.628	531.906	-0.349322	0.948946
XLOC_014770	ENSMUSG00000024168	Tmem204	17:25016078-25099549	OK	4.82504	2.79105	-0.78973	0.949899
XLOC_014797	ENSMUSG00000024177	Nme4	17:26090561-26095508	OK	19.244	24.3335	0.33853	0.949899
XLOC_035981	ENSMUSG00000051243	Islr2	9:58196297-58208808	OK	1.22063	0.860053	-0.505134	0.950677
XLOC_005471	ENSMUSG00000010803	Gabra1	11:42130938-42182930	OK	0.456374	0.182875	-1.31936	0.951362
XLOC_018649	ENSMUSG00000074766	Ism1	2:139678177-139758581	OK	1.15542	0.778709	-0.569259	0.951882
XLOC_033055	ENSMUSG00000081920	Gm15359	8:19579941-19580532	OK	2.3113	3.59975	0.639191	0.952729
XLOC_002248	ENSMUSG00000019846	Lama4	10:38965514-39110188	OK	54.6562	36.439	-0.584901	0.953075
XLOC_015222	ENSMUSG00000013236	Ptprs	17:56412374-56476483	OK	45.8205	38.2034	-0.262292	0.953075
XLOC_000184	ENSMUSG00000026043	Col3a1	1:45311484-45349731	OK	764.327	551.344	-0.471238	0.953121
XLOC_030591	ENSMUSG00000048078	Tenm4	7:96171243-96947034	OK	2.15317	1.44241	-0.577981	0.953121
XLOC_032598	ENSMUSG00000031026	Trim66	7:109448951-109508134	OK	2.97045	2.30965	-0.363009	0.953121
XLOC_015405	-	-	17:87455011-87455653	OK	0.289627	0.616192	1.08918	0.953311
XLOC_030403	ENSMUSG00000030451	Herc2	7:56050154-56231794	OK	12.9698	10.5529	-0.297516	0.953746
XLOC_037728	ENSMUSG00000047844	Bex4	X:136138995-136140443	OK	5.50303	3.93485	-0.483918	0.954081
XLOC_010305	ENSMUSG00000014547	Wdfy2	14:62836907-62961507	OK	7.51634	9.49463	0.337082	0.955534
XLOC_009833	-	-	14:32118544-32118678	OK	14.4043	40.4114	1.48826	0.955795
XLOC_020568	ENSMUSG00000027597	Ahcy	2:155059309-155074497	OK	18.0143	22.1121	0.295692	0.955795
XLOC_016686	ENSMUSG00000025213	Kazald1	19:45075240-45079406	OK	6.9866	9.39629	0.427501	0.955811
XLOC_018916	ENSMUSG00000074607	Tox2	2:163203124-163324170	OK	1.22288	0.609431	-1.00475	0.955811
XLOC_032750	ENSMUSG00000042462	Dctpp1	7:127256958-127260709	OK	33.9774	42.6302	0.327301	0.955811
XLOC_033664	ENSMUSG00000061048	Cdh3	8:106510466-106556908	OK	39.8438	33.3784	-0.255444	0.955811
XLOC_022994	ENSMUSG00000028333	Anp32b	4:46450901-46472657	OK	198.807	166.815	-0.253123	0.955981
XLOC_020012	ENSMUSG00000027223	Mapk8ip1	2:92382917-92401263	OK	9.98364	8.11036	-0.2998	0.956087
XLOC_039275	ENSMUSG00000079316	Rab9	X:166457243-166479867	OK	32.0799	25.8826	-0.309687	0.956768
XLOC_012378	ENSMUSG00000022617, ENSMUSG00000078937	Chkb,Cpt1b	15:89416404-89430868	OK	17.216	23.8896	0.472635	0.957108
XLOC_029931	ENSMUSG00000002043	Trappc6a	7:19508669-19516145	OK	7.48545	11.2298	0.585167	0.957108
XLOC_008436	ENSMUSG00000021373	Cap2	13:46501847-46649642	OK	12.4559	9.75222	-0.353022	0.957529
XLOC_012463	ENSMUSG00000023009	Nckap5l	15:99422034-99457748	OK	10.7965	8.25468	-0.387274	0.958126
XLOC_021132	ENSMUSG00000027765	P2ry1	3:61002794-61008979	OK	0.809959	0.545703	-0.569733	0.958126
XLOC_013460	ENSMUSG00000022658	Tagln3	16:45711229-45724608	OK	4.31238	3.10726	-0.472841	0.95858
XLOC_020789	ENSMUSG00000008999	Bmp7	2:172868011-172940321	OK	1.69525	1.23233	-0.460106	0.95858
XLOC_032723	ENSMUSG00000030720	Cln3	7:126571206-126594941	OK	7.50978	11.674	0.636458	0.95858
XLOC_004263	ENSMUSG00000001039	B9d1	11:61505143-61512986	OK	10.106	14.1053	0.481019	0.958587
XLOC_014856	ENSMUSG00000024026	Glo1	17:30592252-30612659	OK	22.1795	27.4299	0.306528	0.958587
XLOC_020288	ENSMUSG00000060131	Atp8b4	2:126320972-126500674	OK	0.445164	0.632096	0.505809	0.958918
XLOC_030454	ENSMUSG00000078670	Fam174b	7:73738892-73776919	OK	6.13635	4.81371	-0.35023	0.959673
XLOC_036820	ENSMUSG00000058254	Tspan7	X:10485157-10596605	OK	23.4466	19.0878	-0.296728	0.959673
XLOC_000306	-	-	1:65277535-65278078	OK	0.72224	0.328898	-1.13484	0.959692
XLOC_002096	ENSMUSG00000095123	Gm21781	10:4391586-4396424	OK	0.939698	1.28888	0.455854	0.959692
XLOC_002805	ENSMUSG00000034613	Ppm1h	10:122678761-122945795	OK	2.40484	1.39704	-0.783569	0.959692
XLOC_011871	ENSMUSG00000037003	Tenc1	15:102100515-102116401	OK	13.8242	11.5195	-0.263117	0.959692
XLOC_013967	ENSMUSG00000048249	Crebrf	17:26715649-26776635	OK	2.03763	1.26348	-0.689487	0.959692
XLOC_016322	ENSMUSG00000024883	Rin1	19:5050615-5057084	OK	7.94113	9.66668	0.283676	0.959692
XLOC_016976	ENSMUSG00000041488	Stx3	19:11775118-11819403	OK	2.90499	3.8116	0.391863	0.959692
XLOC_028389	-	-	6:120461062-120461118	OK	8823.19	4805.86	-0.876504	0.959692
XLOC_033408	ENSMUSG00000055148	Klf2	8:72319032-72321656	OK	13.6951	10.8455	-0.336571	0.959692
XLOC_039310	-	-	Y:1047967-1048763	OK	0.670417	1.12836	0.751096	0.959692
XLOC_029885	-	-	7:16987011-16987901	OK	0.520771	0.310533	-0.745901	0.959699
XLOC_008777	ENSMUSG00000071180	Smim15	13:108044542-108049166	OK	33.7696	40.6734	0.268361	0.960105
XLOC_016124	ENSMUSG00000032656	2003-03-01	18:56761715-56925548	OK	8.02558	5.90892	-0.441712	0.960105
XLOC_018840	ENSMUSG00000038241	Cep250	2:155956457-156007977	OK	8.10099	10.2624	0.341193	0.960105
XLOC_021438	ENSMUSG00000038403	Hfe2	3:96525184-96529216	OK	2.90945	2.10817	-0.464753	0.960105
XLOC_026557	ENSMUSG00000034021	Pds5b	5:150673738-150810736	OK	17.8426	14.7991	-0.269823	0.960105
XLOC_035180	ENSMUSG00000074183	Gsta1	9:78230655-78242684	OK	0.21454	0.736377	1.77919	0.960105
XLOC_007734	ENSMUSG00000021236	Entpd5	12:84373856-84409029	OK	6.73309	4.69769	-0.519315	0.960449
XLOC_025896	ENSMUSG00000053656	Dancr	5:74093059-74095405	OK	10.2632	14.4637	0.49495	0.960449
XLOC_001513	ENSMUSG00000080345	Gm24586	1:96266850-96266941	OK	0	16.2595	inf	0.960872
XLOC_013081	ENSMUSG00000051483	Cbr1	16:93607836-93610505	OK	14.2951	17.9237	0.326354	0.960872
XLOC_011440	ENSMUSG00000022330	Osr2	15:35296097-35303304	OK	4.30043	2.96732	-0.535322	0.961118
XLOC_019143	ENSMUSG00000059540	Tcea2	2:181680309-181688108	OK	3.51153	6.05715	0.786539	0.961209
XLOC_033497	ENSMUSG00000003812	Dnase2a	8:84908559-84937359	OK	6.37772	9.60643	0.59096	0.961209
XLOC_018843	ENSMUSG00000038180	Spag4	2:156065174-156070617	OK	1.33704	2.10144	0.652331	0.961379
XLOC_032916	ENSMUSG00000000214	Th	7:142892751-142931128	OK	0.584168	0.302112	-0.951301	0.961379
XLOC_001401	ENSMUSG00000026235	Epha4	1:77367184-77515088	OK	8.58339	7.10895	-0.27191	0.961465
XLOC_024663	-	-	4:86851530-86852353	OK	0.541569	0.28482	-0.927094	0.96155
XLOC_022155	ENSMUSG00000059743	Fdps	3:89093591-89101967	OK	98.1206	82.7241	-0.246248	0.962044
XLOC_025359	ENSMUSG00000083454	Gm13226	4:145576888-145577292	OK	0.495448	1.14409	1.20739	0.962792
XLOC_036162	ENSMUSG00000049511	Htr1b	9:81628290-81645156	OK	6.30032	4.97469	-0.340818	0.962792
XLOC_014737	ENSMUSG00000045027	Prss22	17:23993534-23998100	OK	1.09135	1.71732	0.654045	0.963369
XLOC_034392	ENSMUSG00000014778	Fhod1	8:105326353-105347974	OK	10.7051	14.6504	0.45265	0.963369
XLOC_002524	ENSMUSG00000020135	Apc2	10:80295976-80320537	OK	3.17437	1.85325	-0.776413	0.963551
XLOC_026873	ENSMUSG00000029201	Ugdh	5:65412805-65435946	OK	60.0485	80.8782	0.429623	0.963551
XLOC_028820	-	-	6:35251965-35252492	OK	0.882309	0.465856	-0.9214	0.963794
XLOC_019136	ENSMUSG00000085028	Slc2a4rg-ps	2:181383895-181387589	OK	0.672392	0.952156	0.501894	0.963803
XLOC_028310	ENSMUSG00000057604	Lmcd1	6:112273757-112330425	OK	8.2286	6.30766	-0.383544	0.964376
XLOC_003621	-	-	10:123107108-123107599	OK	0.55949	0.220465	-1.34356	0.964477
XLOC_005863	ENSMUSG00000018451	6330403K07Rik	11:71031940-71033513	OK	17.7914	14.2318	-0.322059	0.964477
XLOC_032611	-	-	7:110119660-110122010	OK	1.24941	0.866891	-0.527329	0.964477
XLOC_039015	ENSMUSG00000052676	Zmat1	X:134971371-135009209	OK	1.95151	1.41144	-0.467423	0.964477
XLOC_032826	-	-	7:136891893-136892244	OK	1.30923	0.515983	-1.34332	0.964964
XLOC_006761	-	-	12:17928844-17928997	OK	4.38971	11.9348	1.44298	0.965138
XLOC_024473	ENSMUSG00000073854	AI427809	4:53261415-53270232	OK	1.1394	1.76922	0.634831	0.965138
XLOC_011592	-	-	15:75914164-75914489	OK	0.332993	0.797863	1.26065	0.96538
XLOC_011230	ENSMUSG00000022025	Lect1	14:79637679-79662170	OK	1.65997	1.05097	-0.659435	0.965862
XLOC_031057	ENSMUSG00000054065	Pkp3	7:141078217-141090510	OK	1.06964	1.90859	0.835388	0.965862
XLOC_001663	ENSMUSG00000090553	Snrpe	1:133603870-133610291	OK	164.943	199.572	0.274939	0.966832
XLOC_011051	ENSMUSG00000040055	Gjb6	14:57123302-57133611	OK	0.220553	0.757299	1.77974	0.966832
XLOC_003267	ENSMUSG00000046807	Fam211b	10:75550124-75560330	OK	2.5138	1.96219	-0.357403	0.967489
XLOC_029340	-	-	6:113352412-113352466	OK	4442.71	1873.5	-1.2457	0.967489
XLOC_013087	ENSMUSG00000022945	Chaf1b	16:93883900-93906115	OK	13.9849	17.8643	0.353215	0.968211
XLOC_031166	ENSMUSG00000053550	Shisa7	7:4825551-4844696	OK	0.663684	0.375714	-0.820863	0.968534
XLOC_013784	ENSMUSG00000096696	Zfp960	17:17064112-17089628	OK	0.867424	0.581404	-0.577197	0.968933
XLOC_002237	ENSMUSG00000039485	Tspyl4	10:34288287-34418552	OK	7.81745	6.00116	-0.381458	0.969337
XLOC_018783	ENSMUSG00000027470	Mylk2	2:152911351-152923068	OK	0.844512	1.18753	0.491776	0.969337
XLOC_022075	ENSMUSG00000028020	Glrb	3:80843598-80913660	OK	3.49076	2.46796	-0.50022	0.96958
XLOC_032314	-	-	7:89504903-89505144	OK	2.39672	0.292738	-3.03338	0.96966
XLOC_016438	ENSMUSG00000079419	Ms4a6c	19:11469367-11482197	OK	2.87723	2.08018	-0.467972	0.969899
XLOC_024640	ENSMUSG00000059049	Frem1	4:82897919-83052339	OK	2.29301	1.51729	-0.595753	0.970694
XLOC_001379	ENSMUSG00000026171	Rnf25	1:74593747-74601397	OK	21.4242	27.4219	0.356086	0.97141
XLOC_006057	ENSMUSG00000035042	Ccl5	11:83525777-83530518	OK	0.848532	1.51274	0.834122	0.971411
XLOC_016419	ENSMUSG00000010663	Fads1	19:10182887-10196878	OK	82.1655	69.4817	-0.241898	0.971491
XLOC_014703	-	-	17:22776057-22776793	OK	0.85894	0.473716	-0.858534	0.972044
XLOC_004107	ENSMUSG00000063564	Col23a1	11:51289919-51583930	OK	3.21885	2.47085	-0.381541	0.972045
XLOC_027670	ENSMUSG00000039742	Fam71f1	6:29319139-29336019	OK	0.190341	0.46444	1.2869	0.972045
XLOC_013713	ENSMUSG00000034345	Gtf2h5	17:6079785-6086954	OK	44.9747	54.9621	0.289323	0.972758
XLOC_000316	ENSMUSG00000026005	Rpe	1:66700830-66817562	OK	11.3033	14.3799	0.347301	0.972838
XLOC_010695	ENSMUSG00000021870	Slmap	14:26413167-26534931	OK	48.7623	36.0802	-0.434558	0.972838
XLOC_002594	-	-	10:83978945-83979354	OK	1.06883	0.477442	-1.16264	0.973074
XLOC_029369	ENSMUSG00000082474	Gm8213	6:116195417-116195858	OK	0.150255	0.667577	2.15152	0.973389
XLOC_021008	-	-	3:32369535-32369682	OK	10.1216	26.1032	1.3668	0.974256
XLOC_038836	ENSMUSG00000033965	Slc16a2	X:103697337-103821965	OK	14.4306	10.0796	-0.517693	0.974413
XLOC_039085	ENSMUSG00000031273	Col4a6	X:141165402-141474076	OK	0.670894	0.895202	0.416128	0.974413
XLOC_001115	ENSMUSG00000028033	Kcnq5	1:21398402-21962530	OK	1.4044	1.05394	-0.414158	0.975118
XLOC_022781	ENSMUSG00000028247	Coq3	4:21879672-21912203	OK	5.20614	6.86397	0.398831	0.975118
XLOC_023859	ENSMUSG00000085395	Gm13056	4:141278438-141279794	OK	0.846915	1.51427	0.838338	0.975275
XLOC_000949	ENSMUSG00000097347	Gm17275	1:180800831-180816859	OK	4.19731	8.56561	1.02909	0.975431
XLOC_035138	-	-	9:72925119-72925489	OK	1.09618	0.534867	-1.03524	0.975431
XLOC_003749	ENSMUSG00000049721	Gal3st1	11:3983635-3999326	OK	0.324308	0.529211	0.706477	0.975587
XLOC_018826	ENSMUSG00000047459	Dynlrb1	2:155236532-155250277	OK	157.897	187.302	0.246389	0.975822
XLOC_012081	ENSMUSG00000060429	Sntb1	15:55637274-55906949	OK	2.0553	1.52409	-0.431396	0.975978
XLOC_000065	ENSMUSG00000065480	Mir133b	1:20682768-20682887	OK	0	8.63903	inf	0.976211
XLOC_018822	ENSMUSG00000082064	Gm14217	2:154703808-154704699	OK	0.331621	0.622661	0.908912	0.976211
XLOC_022742	ENSMUSG00000086587	Gm11837	4:14929907-15149794	OK	0.632746	0.167146	-1.92052	0.976914
XLOC_009037	ENSMUSG00000021338	Lrrc16a	13:24012343-24280964	OK	16.0539	8.09326	-0.988135	0.976991
XLOC_015681	-	-	18:46613199-46613605	OK	0.233396	0.48176	1.04553	0.976991
XLOC_004816	ENSMUSG00000019312	Grb7	11:98446393-98455373	OK	0.293027	0.588048	1.0049	0.977216
XLOC_014455	ENSMUSG00000039770	Ypel5	17:72836703-72851195	OK	11.6086	14.2599	0.296775	0.977216
XLOC_031556	-	-	7:25239590-25240195	OK	0.351587	0.721755	1.03763	0.977216
XLOC_034749	ENSMUSG00000038119	Cdon	9:35421127-35507734	OK	27.2033	21.0523	-0.369804	0.977216
XLOC_000341	ENSMUSG00000026188	Tmem169	1:72284368-72303104	OK	0.71975	0.48433	-0.571504	0.977525
XLOC_031655	ENSMUSG00000036835	Psenen	7:30561867-30563184	OK	7.28705	10.0655	0.466011	0.977677
XLOC_037201	ENSMUSG00000031189	Aff2	X:69356595-69871817	OK	3.21998	2.60253	-0.307136	0.977677
XLOC_021719	ENSMUSG00000036863	Syde2	3:145987869-146021720	OK	6.42915	5.26167	-0.289107	0.977832
XLOC_008204	ENSMUSG00000096807	Hist1h2bm	13:21721441-21722478	OK	0.166003	0.71541	2.10756	0.978839
XLOC_008576	-	-	13:65249032-65249783	OK	1.29045	0.760217	-0.763393	0.97899
XLOC_021159	ENSMUSG00000074579	Lekr1	3:65666227-65831159	OK	0.634247	1.14593	0.853404	0.97899
XLOC_029801	ENSMUSG00000012848	Rps5	7:12922289-12926778	OK	1157.69	1388.42	0.262201	0.97899
XLOC_002433	ENSMUSG00000049422	Chchd10	10:75935572-75940672	OK	5.16648	7.16891	0.47257	0.979063
XLOC_016503	ENSMUSG00000039126	Prune2	19:16956117-17223932	OK	1.6929	1.35786	-0.318166	0.979063
XLOC_025242	ENSMUSG00000028664	Ephb2	4:136647533-136835988	OK	26.7398	21.295	-0.328478	0.979596
XLOC_038465	ENSMUSG00000031137	Fgf13	X:59062139-59568071	OK	6.97148	4.23056	-0.720615	0.979596
XLOC_017648	ENSMUSG00000078061	Gm22824	2:28608194-28608286	OK	0	24.507	inf	0.979825
XLOC_007787	-	-	12:91633222-91633714	OK	1.34103	0.740897	-0.855996	0.980049
XLOC_013071	ENSMUSG00000039680, ENSMUSG00000089774	Mrps6,Slc5a3	16:92058269-92112227	OK	45.7022	60.2877	0.399601	0.980049
XLOC_020636	ENSMUSG00000085385, ENSMUSG00000064405, ENSMUSG00000064995	9430008C03Rik,Gm23925,Gm26003	2:158353659-158361580	OK	26.1465	53.2236	1.02545	0.980049
XLOC_020999	-	-	3:30828348-30830009	OK	0.932458	0.610471	-0.611116	0.980049
XLOC_027959	ENSMUSG00000038065	2410066E13Rik	6:54681771-54703849	OK	1.77736	1.342	-0.405351	0.980049
XLOC_038753	ENSMUSG00000050332	Amer1	X:95420312-95444872	OK	4.153	3.40749	-0.285442	0.980049
XLOC_007363	ENSMUSG00000078984	Gm11027	12:116275385-116275612	OK	19.1926	10.6112	-0.854969	0.980124
XLOC_034387	ENSMUSG00000014837	4931428F04Rik	8:105276446-105289528	OK	5.32958	4.18832	-0.347651	0.980353
XLOC_024808	ENSMUSG00000028518	Prkaa2	4:105029873-105109890	OK	0.533021	0.380024	-0.488104	0.980811
XLOC_026531	ENSMUSG00000029642	Polr1d	5:147077049-147111361	OK	37.481	45.3805	0.275913	0.980963
XLOC_002935	-	-	10:5250868-5255554	OK	2.78616	1.23685	-1.17161	0.981116
XLOC_021228	ENSMUSG00000028080	Lrba	3:86224689-86782702	OK	2.18959	1.66669	-0.393677	0.981343
XLOC_008359	ENSMUSG00000045827	Serpinb9	13:33003249-33017957	OK	2.84373	3.69346	0.37719	0.981645
XLOC_002951	ENSMUSG00000047712	Ust	10:8204752-8518825	OK	9.42876	7.7738	-0.278447	0.981708
XLOC_006341	ENSMUSG00000006930	Hap1	11:100347326-100356128	OK	1.6961	1.02552	-0.725862	0.981708
XLOC_025762	ENSMUSG00000029121	Crmp1	5:37242079-37336894	OK	12.7787	9.26307	-0.464183	0.981708
XLOC_013704	ENSMUSG00000069729	Arid1b	17:4994331-5347656	OK	12.5408	10.4803	-0.258956	0.982086
XLOC_007392	ENSMUSG00000020658	Efr3b	12:3962553-4038915	OK	1.60758	1.2439	-0.370029	0.982157
XLOC_023735	ENSMUSG00000037692	Ahdc1	4:133011259-133078110	OK	19.7312	14.7241	-0.422301	0.982157
XLOC_026567	ENSMUSG00000001467	Cyp51	5:3928053-4104746	OK	71.597	56.3373	-0.345807	0.982157
XLOC_003371	ENSMUSG00000020219	Timm13	10:80899449-80900969	OK	37.0265	44.5616	0.267241	0.982534
XLOC_024339	ENSMUSG00000087938	Gm26049	4:41291299-41314889	OK	22.8743	0	#NAME?	0.982534
XLOC_034262	ENSMUSG00000019362, ENSMUSG00000004996	D8Ertd738e,Mri1	8:84246232-84257355	OK	110.434	133.381	0.272361	0.982534
XLOC_014731	ENSMUSG00000055839	Tceb2	17:23824739-23829109	OK	337.462	400.362	0.246579	0.982686
XLOC_014178	ENSMUSG00000034595	Ppp1r18	17:35860917-35875596	OK	36.6018	43.8477	0.260586	0.983136
XLOC_016642	-	-	19:41264218-41265477	OK	1.0047	0.644432	-0.640671	0.983136
XLOC_023393	ENSMUSG00000034926	Dhcr24	4:106561037-106589113	OK	35.4733	29.6736	-0.257556	0.983136
XLOC_029175	ENSMUSG00000034783	Cd207	6:83671206-83677857	OK	0.45658	0.752323	0.720485	0.983136
XLOC_030460	ENSMUSG00000066406	Akap13	7:75455533-75754610	OK	15.7203	12.7756	-0.299237	0.983585
XLOC_007488	ENSMUSG00000020672	Sntg2	12:30174481-30373375	OK	0.479646	0.259468	-0.886414	0.984861
XLOC_011669	ENSMUSG00000042428	Mgat3	15:80173720-80215519	OK	7.66752	6.32685	-0.277273	0.984861
XLOC_015362	-	-	17:80492021-80492188	OK	9.22513	18.5692	1.00927	0.984861
XLOC_018667	ENSMUSG00000027419	Pcsk2	2:143535475-143816285	OK	0.559908	0.374548	-0.580039	0.984861
XLOC_024112	-	-	4:3090110-3090161	OK	14055.8	2089.06	-2.75024	0.984861
XLOC_034370	ENSMUSG00000031673	Cdh11	8:102632001-102786687	OK	230.738	190.613	-0.275609	0.984861
XLOC_001773	ENSMUSG00000026478	Lamc1	1:153218826-153332786	OK	128.032	97.2326	-0.396989	0.985011
XLOC_028822	ENSMUSG00000047420	Fam180a	6:35312745-35326141	OK	1.42507	0.926069	-0.62184	0.985388
XLOC_033028	ENSMUSG00000055675	Kbtbd11	8:15011024-15033333	OK	0.470305	0.254502	-0.885918	0.985388
XLOC_006755	ENSMUSG00000011179	Odc1	12:17544872-17551502	OK	128.403	108.989	-0.236492	0.985606
XLOC_034848	ENSMUSG00000049281	Scn3b	9:40269215-40291618	OK	1.88383	1.35357	-0.476903	0.985606
XLOC_002177	ENSMUSG00000097739	Gm2539	10:22074236-22103313	OK	0.889511	0.395808	-1.16821	0.986032
XLOC_006182	-	-	11:94929104-94933431	OK	7.739	3.89578	-0.990235	0.986032
XLOC_011466	ENSMUSG00000098021	Gm9522	15:39180510-39181441	OK	0.725145	1.15325	0.669359	0.986032
XLOC_012207	ENSMUSG00000048385	Scrt1	15:76516202-76522129	OK	0.751049	0.513274	-0.549179	0.986032
XLOC_015290	ENSMUSG00000033278	Ptprm	17:66666847-67354459	OK	11.2816	9.17525	-0.298148	0.986032
XLOC_020759	ENSMUSG00000027544	Nfatc2	2:168476409-168601657	OK	0.949114	0.676766	-0.487925	0.986032
XLOC_031622	ENSMUSG00000037239	Spred3	7:29157417-29169841	OK	3.94958	4.9017	0.311583	0.986249
XLOC_035063	ENSMUSG00000032816	Igdcc4	9:65101485-65137940	OK	15.1337	12.2813	-0.301302	0.986249
XLOC_035841	-	-	9:44378850-44379208	OK	0.756017	1.57635	1.06009	0.986249
XLOC_002044	ENSMUSG00000037624	Kcnk2	1:189207930-189343832	OK	2.7539	2.0944	-0.394935	0.986393
XLOC_023132	ENSMUSG00000059810	Rgs3	4:62559846-62704001	OK	9.80494	7.41822	-0.402435	0.986393
XLOC_019627	ENSMUSG00000000392	Fap	2:62500850-62574075	OK	12.1688	8.8185	-0.464587	0.986542
XLOC_038865	-	-	X:106186719-106187037	OK	4.36183	0.107801	-5.3385	0.986686
XLOC_011763	-	-	15:89204193-89204246	OK	11458	1013.03	-3.49961	0.986911
XLOC_009539	-	-	13:103737185-103737363	OK	11.8036	5.44381	-1.11654	0.987131
XLOC_014359	ENSMUSG00000043740	B430306N03Rik	17:48316140-48327024	OK	0.338617	0.555368	0.71379	0.987131
XLOC_023733	ENSMUSG00000083816	Gm13033	4:132884544-132886626	OK	1.21211	1.89157	0.64206	0.987883
XLOC_007095	-	-	12:86885167-86885733	OK	0.509675	0.981034	0.944727	0.988108
XLOC_025356	ENSMUSG00000028599	Tnfrsf1b	4:145212413-145246870	OK	4.62469	6.14717	0.410566	0.988251
XLOC_035988	ENSMUSG00000032340	Neo1	9:58874678-59036566	OK	33.5192	28.3212	-0.243104	0.988251
XLOC_008725	ENSMUSG00000091387	Gcnt4	13:96924688-96950921	OK	8.34592	10.1354	0.280264	0.988618
XLOC_002599	-	-	10:84092226-84096226	OK	2.47851	1.48431	-0.739686	0.988661
XLOC_009015	-	-	13:23506998-23507141	OK	28.9145	11.2552	-1.3612	0.988661
XLOC_016561	ENSMUSG00000038658	C030046E11Rik	19:29486354-29606829	OK	20.0267	16.4961	-0.279795	0.988661
XLOC_021513	ENSMUSG00000002228	Ppm1j	3:104767405-104786018	OK	1.60232	2.24876	0.488965	0.988661
XLOC_029803	ENSMUSG00000004500	Zfp324	7:12962109-12975716	OK	4.06767	3.26324	-0.3179	0.988661
XLOC_031625	ENSMUSG00000046410	Kcnk6	7:29221927-29232522	OK	2.96877	2.32262	-0.354115	0.988661
XLOC_030964	ENSMUSG00000042828	Trim72	7:128002848-128011741	OK	12.6253	8.76701	-0.526157	0.988803
XLOC_022597	-	-	3:144427703-144428432	OK	0.328474	0.628176	0.935392	0.989174
XLOC_003295	ENSMUSG00000020262	Adarb1	10:77290669-77418270	OK	9.21622	7.33095	-0.330176	0.989545
XLOC_014845	ENSMUSG00000024008	Cpne5	17:29156549-29237797	OK	0.51736	0.278779	-0.892043	0.989615
XLOC_039142	ENSMUSG00000080582	Gm24907	X:150806369-150814345	OK	0	11.2899	inf	0.989615
XLOC_020926	ENSMUSG00000069114	Zbtb10	3:9250601-9285333	OK	3.20595	2.58174	-0.312408	0.990132
XLOC_000987	-	-	1:186587202-186599812	OK	0.999017	0.633243	-0.65775	0.990349
XLOC_035512	ENSMUSG00000032536	Trak1	9:121297591-121487503	OK	12.2861	10.2448	-0.262136	0.990349
XLOC_008487	ENSMUSG00000025868	Higd2a	13:54590206-54591158	OK	41.8401	51.4838	0.299234	0.991374
XLOC_001409	ENSMUSG00000050711	Scg2	1:79434668-79440090	OK	4.20696	3.24322	-0.375352	0.991799
XLOC_014564	-	-	17:3084233-3084569	OK	1.00733	1.82651	0.858548	0.991799
XLOC_022201	ENSMUSG00000048455	Sprr1b	3:92436808-92438779	OK	3.37463	5.24374	0.635867	0.991799
XLOC_000753	ENSMUSG00000042751	Nmnat2	1:152955100-153119260	OK	0.860742	0.626792	-0.457596	0.991945
XLOC_004705	ENSMUSG00000056158	Car10	11:93098027-93601749	OK	0.861962	1.91238	1.14967	0.991945
XLOC_017466	ENSMUSG00000023206	Il15ra	2:11705286-11777582	OK	2.09526	3.7879	0.854268	0.992541
XLOC_022168	ENSMUSG00000042672	Dcst1	3:89350218-89365253	OK	0.269337	0.463254	0.782394	0.992541
XLOC_001122	ENSMUSG00000026154	1110058L19Rik	1:23995938-24005894	OK	8.49907	11.5386	0.441096	0.992978
XLOC_016171	ENSMUSG00000032845	Alpk2	18:65265528-65393888	OK	2.29289	3.80875	0.732149	0.993116
XLOC_016370	ENSMUSG00000033768	Nrxn2	19:6418730-6544899	OK	2.5924	1.78295	-0.540022	0.993116
XLOC_021191	ENSMUSG00000034098	Fstl5	3:76074269-76710019	OK	0.746983	0.414074	-0.851188	0.993468
XLOC_022736	ENSMUSG00000006586	Runx1t1	4:13743435-13893700	OK	5.66841	4.24689	-0.416535	0.993468
XLOC_025741	ENSMUSG00000029101	Rgs12	5:34949444-35039644	OK	17.1998	21.2774	0.306931	0.993468
XLOC_013093	ENSMUSG00000022897	Dyrk1a	16:94569693-94695517	OK	21.3209	17.5506	-0.280746	0.993599
XLOC_026820	ENSMUSG00000029086	Prom1	5:43993623-44102513	OK	1.99985	1.49476	-0.419978	0.993599
XLOC_028716	ENSMUSG00000007655	Cav1	6:17197750-17385604	OK	0.863919	0	#NAME?	0.993599
XLOC_011010	ENSMUSG00000010376	Nedd8	14:55662264-55671906	OK	200.7	238.383	0.248243	0.994619
XLOC_016156	ENSMUSG00000032735	Ablim3	18:61799394-61911852	OK	4.52673	3.54816	-0.3514	0.994619
XLOC_000400	ENSMUSG00000022591	Gm9747	1:82233100-82291416	OK	13.0806	9.2456	-0.500595	0.995416
XLOC_035344	ENSMUSG00000042073	Abhd14b	9:106448639-106452915	OK	3.39021	4.60442	0.441641	0.995416
XLOC_005351	ENSMUSG00000042302	Ehbp1	11:22005827-22342292	OK	10.8378	8.61752	-0.330726	0.995561
XLOC_012082	ENSMUSG00000022367	Has2	15:56664999-56778482	OK	13.5417	16.3425	0.271222	0.995857
XLOC_028615	ENSMUSG00000030259	Rassf8	6:145746747-145821079	OK	34.6771	27.5619	-0.331307	0.995992
XLOC_020924	-	-	3:8925573-8926866	OK	0.806896	0.504809	-0.676645	0.996188
XLOC_018829	ENSMUSG00000038375	Trp53inp2	2:155381058-155389927	OK	29.0766	24.6217	-0.239929	0.996331
XLOC_014062	-	-	17:33108309-33108651	OK	1.18673	0.525221	-1.17599	0.996753
XLOC_031608	ENSMUSG00000003444	Med29	7:28385068-28392708	OK	13.7368	17.1226	0.317857	0.996753
XLOC_000674	ENSMUSG00000026459	Myog	1:134290003-134292547	OK	43.2022	35.5463	-0.281405	0.99682
XLOC_000682	ENSMUSG00000042207	Kdm5b	1:134560170-134633367	OK	25.4585	20.845	-0.288449	0.99682
XLOC_000915	ENSMUSG00000028354	Fmn2	1:174501824-174822717	OK	0.818093	0.607863	-0.428519	0.99682
XLOC_004591	ENSMUSG00000020701	Tmem132e	11:82388824-82446381	OK	3.51046	2.76593	-0.343891	0.99682
XLOC_007181	ENSMUSG00000066363, ENSMUSG00000041481	Serpina3f,Serpina3g	12:104214543-104253778	OK	12.2598	9.8358	-0.317819	0.99682
XLOC_010660	ENSMUSG00000021768	Dusp13	14:21733393-21798725	OK	0.266663	0.48494	0.862792	0.99682
XLOC_012853	ENSMUSG00000091786	Gm8425	16:36750177-36784962	OK	0.408385	0.917335	1.16752	0.99682
XLOC_014642	ENSMUSG00000014769	Psmb1	17:15474998-15498285	OK	141.565	167.125	0.23946	0.99682
XLOC_015374	ENSMUSG00000054640	Slc8a1	17:81385490-81670134	OK	6.63694	5.37758	-0.303563	0.99682
XLOC_018757	ENSMUSG00000027460	Angpt4	2:151911209-151945337	OK	0.586081	0.373484	-0.650056	0.99682
XLOC_018859	-	-	2:157079596-157080769	OK	0.345958	0.57762	0.739524	0.99682
XLOC_021330	-	-	3:92084560-92084967	OK	0.382103	0.858025	1.16706	0.99682
XLOC_030835	ENSMUSG00000030666	Calcb	7:114718642-114723365	OK	0.515241	0.251445	-1.03501	0.99682
XLOC_031774	-	-	7:43524860-43525271	OK	1.24864	0.60498	-1.0454	0.99682
XLOC_034090	-	-	8:64012053-64012447	OK	0.387288	0.996987	1.36417	0.99682
XLOC_001891	ENSMUSG00000026670	Uap1	1:170141201-170174957	OK	28.0538	33.3719	0.250438	0.997421
XLOC_015372	-	-	17:81379634-81380113	OK	0.969804	0.470225	-1.04434	0.997554
XLOC_017687	-	-	2:30884494-30884804	OK	0.739867	1.83472	1.31022	0.997837
XLOC_005225	ENSMUSG00000020474	Polm	11:5827859-5838016	OK	3.81756	5.09808	0.417304	0.998168
XLOC_027014	-	-	5:92207728-92207874	OK	14.1653	30.8367	1.12229	0.998168
XLOC_002998	ENSMUSG00000019990	Pde7b	10:20397664-20725078	OK	2.32194	1.70054	-0.449342	0.99831
XLOC_035806	ENSMUSG00000049313	Sorl1	9:41964719-42124297	OK	1.70012	1.07191	-0.665453	0.998508
XLOC_007162	ENSMUSG00000044456	Rin3	12:102283042-102390952	OK	9.74417	7.98228	-0.287739	0.998547
XLOC_025750	ENSMUSG00000029095	Ablim2	5:35757879-35884973	OK	0.654065	0.379736	-0.78444	0.998547
XLOC_003084	ENSMUSG00000019782	Rwdd1	10:33996554-34019624	OK	38.3431	51.0781	0.41374	0.998604
XLOC_027771	ENSMUSG00000057716	Tmem178b	6:39873270-40255150	OK	0.970507	0.696204	-0.479228	0.998604
XLOC_038395	ENSMUSG00000085396	6720401G13Rik	X:50555743-50635321	OK	2.43542	3.27546	0.42753	0.998604
XLOC_003575	ENSMUSG00000020184	Mdm2	10:117688887-117710758	OK	42.0066	56.3656	0.424198	0.999083
XLOC_005146	-	-	11:120573504-120573722	OK	2.19399	4.57896	1.06146	0.999083
XLOC_009411	ENSMUSG00000021585	Cast	13:74693391-74808823	OK	34.926	41.235	0.239568	0.999083
XLOC_012688	ENSMUSG00000005262	Ufd1l	16:18780446-18835261	OK	42.8203	63.6016	0.570769	0.999083
XLOC_015355	-	-	17:79933331-79933389	OK	3632.64	1797.24	-1.01523	0.999083
XLOC_028807	ENSMUSG00000001642	Akr1b3	6:34290264-34324249	OK	23.6384	28.9349	0.291678	0.999083
XLOC_038102	ENSMUSG00000031168	Ebp	X:8185319-8193512	OK	32.1153	24.2689	-0.404153	0.999083
XLOC_008878	ENSMUSG00000057554	Lgals8	13:12439410-12464944	OK	13.6369	16.8707	0.306998	0.999279
XLOC_016458	ENSMUSG00000046805	Mpeg1	19:12460778-12465284	OK	10.1351	8.42223	-0.267081	0.999279
XLOC_000005	ENSMUSG00000025903, ENSMUSG00000033813	Lypla1,Tcea1	1:4807787-4898066	OK	120.567	115.179	-0.0659523	0.99989
XLOC_000008	ENSMUSG00000033793	Atp6v1h	1:5083172-5162549	OK	31.3444	33.8629	0.111497	0.99989
XLOC_000010	ENSMUSG00000025907	Rb1cc1	1:6206196-6276648	OK	30.3472	27.5633	-0.138814	0.99989
XLOC_000011	ENSMUSG00000087247	Fam150a	1:6359330-6394731	OK	1.99749	1.90969	-0.0648517	0.99989
XLOC_000013	ENSMUSG00000051285	Pcmtd1	1:7088919-7173628	OK	8.38196	8.62906	0.041916	0.99989
XLOC_000018	ENSMUSG00000061024	Rrs1	1:9545407-9547454	OK	28.257	29.9629	0.0845673	0.99989
XLOC_000022	ENSMUSG00000097893	1700034P13Rik	1:9718621-9791922	OK	2.43178	2.64295	0.120134	0.99989
XLOC_000023	ENSMUSG00000025915	Sgk3	1:9798129-9902556	OK	2.7416	2.51776	-0.122877	0.99989
XLOC_000026	ENSMUSG00000056763	Cspp1	1:10038217-10136771	OK	7.34648	8.42285	0.197256	0.99989
XLOC_000030	ENSMUSG00000048960	Prex2	1:10993464-11303682	OK	1.52709	1.53504	0.00748921	0.99989
XLOC_000047	ENSMUSG00000025925	Terf1	1:15805657-15843618	OK	12.749	12.4523	-0.033975	0.99989
XLOC_000049	-	-	1:16101173-16105264	OK	0.807292	1.69755	1.07229	0.99989
XLOC_000053	ENSMUSG00000025940	Tmem70	1:16665206-16678275	OK	42.4385	41.8329	-0.0207365	0.99989
XLOC_000054	ENSMUSG00000025779	Ly96	1:16688355-16709605	OK	5.4152	7.16372	0.403696	0.99989
XLOC_000055	ENSMUSG00000025777	Gdap1	1:17145361-17164271	OK	0.610558	0.464607	-0.394118	0.99989
XLOC_000058	ENSMUSG00000025776	Crispld1	1:17676026-17766344	OK	1.20938	1.40391	0.215177	0.99989
XLOC_000064	-	-	1:20681620-20682017	OK	1.59874	1.45202	-0.138868	0.99989
XLOC_000067	ENSMUSG00000025931	Paqr8	1:20890600-20939709	OK	5.51575	4.57269	-0.270512	0.99989
XLOC_000068	ENSMUSG00000041809	Efhc1	1:20951625-20990838	OK	0.924798	1.28555	0.475178	0.99989
XLOC_000069	ENSMUSG00000025933	Tmem14a	1:21218574-21230167	OK	2.09007	2.6877	0.362821	0.99989
XLOC_000086	ENSMUSG00000026156	B3gat2	1:23761752-23922345	OK	0.460184	0.312684	-0.557506	0.99989
XLOC_000090	ENSMUSG00000073725	Lmbrd1	1:24678543-24766299	OK	5.13547	5.52401	0.105219	0.99989
XLOC_000110	ENSMUSG00000004768	Rab23	1:33719881-33742564	OK	19.8413	19.3035	-0.0396442	0.99989
XLOC_000111	ENSMUSG00000026131	Dst	1:33908224-34308652	OK	25.0972	23.5125	-0.0940984	0.99989
XLOC_000112	ENSMUSG00000026127	Imp4	1:34436670-34449357	OK	29.7959	32.234	0.113467	0.99989
XLOC_000113	ENSMUSG00000026126	Ptpn18	1:34459745-34473775	OK	0.857233	1.04936	0.291748	0.99989
XLOC_000117	ENSMUSG00000037509	Arhgef4	1:34678187-34843065	OK	1.53157	1.49535	-0.0345291	0.99989
XLOC_000121	ENSMUSG00000037447	Arid5a	1:36307732-36324029	OK	8.06161	9.32538	0.210094	0.99989
XLOC_000122	ENSMUSG00000037432	Fer1l5	1:36372290-36445271	OK	1.09716	1.01874	-0.106984	0.99989
XLOC_000123	ENSMUSG00000037408	Cnnm4	1:36471619-36508764	OK	6.65099	5.87483	-0.179021	0.99989
XLOC_000124	ENSMUSG00000001138	Cnnm3	1:36511866-36528237	OK	7.28296	5.97286	-0.286103	0.99989
XLOC_000128	ENSMUSG00000061518	Cox5b	1:36691486-36693385	OK	160.101	144.415	-0.148765	0.99989
XLOC_000134	ENSMUSG00000026113	Inpp4a	1:37299864-37410736	OK	4.77002	4.60065	-0.0521581	0.99989
XLOC_000135	ENSMUSG00000026111	Unc50	1:37430169-37439124	OK	33.012	37.5709	0.186626	0.99989
XLOC_000138	ENSMUSG00000037216	Lipt1	1:37871737-37890411	OK	2.66709	1.81146	-0.558117	0.99989
XLOC_000139	ENSMUSG00000026087	Mrpl30	1:37890476-37898535	OK	44.5481	53.033	0.251528	0.99989
XLOC_000142	ENSMUSG00000026083	Eif5b	1:37998009-38129662	OK	28.9594	26.4234	-0.13222	0.99989
[truncated: 37,708 more rows]
